# Supplementary material for: Post-Pandemic Resurgence and Seasonal Patterns of Influenza Viruses and Respiratory Syncytial Virus in Arequipa, Peru (2021–2023)
Source: Epidemiologia (Basel). 2026 Apr 21;7(2):57. doi: 10.3390/epidemiologia7020057 (PMC13115137; doi:10.3390/epidemiologia7020057)
Supplement: Supplementary file 1 [file epidemiologia-07-00057-s001.zip]

Archive with 6 entries (6 files):
- Supplementary Material 1.xlsx
- Supplementary Figure 1.png
- Supplementary Figure 2.png
- Supplementary Figure 3.png
- Supplementary Figure 4.png
- Supplementary Figure 5.png
