# Supplementary material for: Post-Pandemic Resurgence and Seasonal Patterns of Influenza Viruses and Respiratory Syncytial Virus in Arequipa, Peru (2021–2023)
Source: Epidemiologia (Basel). 2026 Apr 21;7(2):57. doi: 10.3390/epidemiologia7020057 (PMC13115137; doi:10.3390/epidemiologia7020057)
Supplement: Supplementary file 1 [file epidemiologia-07-00057-s001.zip › Supplementary Material 1.xlsx]

## Sheet: Virus Surveillance 2021-2023
Year	Age	Sex	Health Center	SARS-CoV-2	Flu Virus A	Flu Virus B	RSV	Month	Epidemiological Week
2021	43	Female	CENTRO DE SALUD MARITZA CAMPOS DIAZ - ZAMACOLA	Negative	Negative	Negative	Negative	June	25
2021	34	Male	CENTRO DE SALUD MARITZA CAMPOS DIAZ - ZAMACOLA	Negative	Negative	Negative	Negative	June	25
2021	69	Female	CENTRO DE SALUD MARITZA CAMPOS DIAZ - ZAMACOLA	Negative	Negative	Negative	Negative	June	25
2021	47	Female	HOSPITAL III GOYENECHE	Negative	Negative	Negative	Negative	June	25
2021	18	Female	HOSPITAL III GOYENECHE	Negative	Negative	Negative	Negative	June	25
2021	12	Male	HOSPITAL III GOYENECHE	Negative	Negative	Negative	Negative	June	25
2021	24	Male	HOSPITAL III GOYENECHE	Negative	Negative	Negative	Negative	June	25
2021	67	Male	HOSPITAL III GOYENECHE	Negative	Negative	Negative	Negative	June	25
2021	83	Male	HOSPITAL III GOYENECHE	Negative	Negative	Negative	Negative	June	25
2021	25	Female	HOSPITAL III GOYENECHE	Negative	Negative	Negative	Negative	June	25
2021	54	Female	HOSPITAL III GOYENECHE	Negative	Negative	Negative	Negative	June	25
2021	65	Female	HOSPITAL III GOYENECHE	Negative	Negative	Negative	Negative	June	25
2021	55	Male	HOSPITAL III GOYENECHE	Negative	Negative	Negative	Negative	June	25
2021	62	Female	HOSPITAL III GOYENECHE	Negative	Negative	Negative	Negative	June	25
2021	30	Female	HOSPITAL REGIONAL HONORIO DELGADO ESPINOZA	Negative	Negative	Negative	Negative	June	25
2021	48	Female	HOSPITAL REGIONAL HONORIO DELGADO ESPINOZA	Negative	Negative	Negative	Negative	June	25
2021	35	Male	HOSPITAL REGIONAL HONORIO DELGADO ESPINOZA	Negative	Negative	Negative	Negative	June	25
2021	18	Male	HOSPITAL REGIONAL HONORIO DELGADO ESPINOZA	Negative	Negative	Negative	Negative	June	25
2021	27	Male	HOSPITAL REGIONAL HONORIO DELGADO ESPINOZA	Negative	Negative	Negative	Negative	June	25
2021	13	Male	HOSPITAL III GOYENECHE	Negative	Negative	Negative	Negative	June	25
2021	53	Female	HOSPITAL III GOYENECHE	Negative	Negative	Negative	Negative	June	25
2021	74	Male	HOSPITAL III GOYENECHE	Negative	Negative	Negative	Negative	June	25
2021	84	Male	HOSPITAL III GOYENECHE	Negative	Negative	Negative	Negative	June	25
2021	19	Female	HOSPITAL III GOYENECHE	Negative	Negative	Negative	Negative	June	25
2021	29	Female	HOSPITAL III GOYENECHE	Negative	Negative	Negative	Negative	June	25
2021	30	Female	HOSPITAL III GOYENECHE	Negative	Negative	Negative	Negative	June	25
2021	73	Female	HOSPITAL III GOYENECHE	Negative	Negative	Negative	Negative	June	25
2021	36	Female	HOSPITAL III GOYENECHE	Negative	Negative	Negative	Negative	June	25
2021	48	Female	CENTRO DE SALUD MARITZA CAMPOS DIAZ - ZAMACOLA	Negative	Negative	Negative	Negative	June	25
2021	53	Female	HOSPITAL III GOYENECHE	Negative	Negative	Negative	Negative	June	25
2021	19	Female	HOSPITAL III GOYENECHE	Negative	Negative	Negative	Negative	June	25
2021	32	Female	HOSPITAL III GOYENECHE	Negative	Negative	Negative	Negative	June	25
2021	43	Female	HOSPITAL III GOYENECHE	Negative	Negative	Negative	Negative	June	25
2021	60	Male	HOSPITAL III GOYENECHE	Negative	Negative	Negative	Negative	June	25
2021	50	Female	HOSPITAL III GOYENECHE	Negative	Negative	Negative	Negative	June	25
2021	38	Male	HOSPITAL III GOYENECHE	Negative	Negative	Negative	Negative	June	25
2021	26	Female	HOSPITAL III GOYENECHE	Negative	Negative	Negative	Negative	June	25
2021	29	Female	HOSPITAL III GOYENECHE	Negative	Negative	Negative	Negative	June	25
2021	35	Female	HOSPITAL III GOYENECHE	Negative	Negative	Negative	Negative	June	25
2021	88	Female	HOSPITAL REGIONAL PNP AREQUIPA	Negative	Negative	Negative	Negative	June	25
2021	26	Male	HOSPITAL REGIONAL PNP AREQUIPA	Negative	Negative	Negative	Negative	June	25
2021	50	Male	HOSPITAL REGIONAL PNP AREQUIPA	Negative	Negative	Negative	Negative	June	25
2021	49	Male	HOSPITAL REGIONAL PNP AREQUIPA	Negative	Negative	Negative	Negative	June	25
2021	59	Male	HOSPITAL REGIONAL PNP AREQUIPA	Negative	Negative	Negative	Negative	June	25
2021	40	Female	HOSPITAL REGIONAL PNP AREQUIPA	Negative	Negative	Negative	Negative	June	25
2021	60	Male	HOSPITAL REGIONAL PNP AREQUIPA	Negative	Negative	Negative	Negative	June	25
2021	56	Female	HOSPITAL REGIONAL PNP AREQUIPA	Negative	Negative	Negative	Negative	June	25
2021	57	Female	HOSPITAL REGIONAL PNP AREQUIPA	Negative	Negative	Negative	Negative	June	25
2021	49	Female	HOSPITAL REGIONAL PNP AREQUIPA	Negative	Negative	Negative	Negative	June	25
2021	55	Male	HOSPITAL REGIONAL PNP AREQUIPA	Negative	Negative	Negative	Negative	June	25
2021	23	Female	HOSPITAL REGIONAL PNP AREQUIPA	Negative	Negative	Negative	Negative	June	25
2021	42	Female	HOSPITAL REGIONAL PNP AREQUIPA	Negative	Negative	Negative	Negative	June	25
2021	39	Male	HOSPITAL REGIONAL PNP AREQUIPA	Negative	Negative	Negative	Negative	June	25
2021	50	Female	HOSPITAL REGIONAL PNP AREQUIPA	Negative	Negative	Negative	Negative	June	25
2021	57	Female	HOSPITAL REGIONAL PNP AREQUIPA	Negative	Negative	Negative	Negative	June	25
2021	24	Male	HOSPITAL REGIONAL PNP AREQUIPA	Negative	Negative	Negative	Negative	June	25
2021	22	Male	HOSPITAL REGIONAL PNP AREQUIPA	Negative	Negative	Negative	Negative	June	25
2021	32	Male	HOSPITAL REGIONAL PNP AREQUIPA	Negative	Negative	Negative	Negative	June	25
2021	61	Female	HOSPITAL REGIONAL PNP AREQUIPA	Negative	Negative	Negative	Negative	June	25
2021	20	Female	HOSPITAL REGIONAL PNP AREQUIPA	Negative	Negative	Negative	Negative	June	25
2021	39	Female	HOSPITAL REGIONAL HONORIO DELGADO ESPINOZA	Negative	Negative	Negative	Negative	June	25
2021	67	Female	HOSPITAL III GOYENECHE	Negative	Negative	Negative	Negative	June	25
2021	32	Female	HOSPITAL III GOYENECHE	Negative	Negative	Negative	Negative	June	25
2021	37	Female	HOSPITAL III GOYENECHE	Negative	Negative	Negative	Negative	June	25
2021	68	Male	HOSPITAL III GOYENECHE	Negative	Negative	Negative	Negative	June	25
2021	46	Male	HOSPITAL III GOYENECHE	Negative	Negative	Negative	Negative	June	25
2021	47	Male	HOSPITAL III GOYENECHE	Negative	Negative	Negative	Negative	June	25
2021	0	Female	HOSPITAL III GOYENECHE	Negative	Negative	Negative	Negative	June	25
2021	65	Female	HOSPITAL III GOYENECHE	Negative	Negative	Negative	Negative	June	25
2021	59	Female	HOSPITAL III GOYENECHE	Negative	Negative	Negative	Negative	June	25
2021	58	Female	HOSPITAL III GOYENECHE	Negative	Negative	Negative	Negative	June	25
2021	68	Female	HOSPITAL III GOYENECHE	Negative	Negative	Negative	Negative	June	25
2021	51	Female	HOSPITAL III GOYENECHE	Negative	Negative	Negative	Negative	June	25
2021	32	Female	HOSPITAL III GOYENECHE	Negative	Negative	Negative	Negative	June	25
2021	63	Female	HOSPITAL III GOYENECHE	Negative	Negative	Negative	Negative	June	25
2021	57	Female	HOSPITAL III GOYENECHE	Negative	Negative	Negative	Negative	June	25
2021	88	Male	HOSPITAL III GOYENECHE	Negative	Negative	Negative	Negative	June	25
2021	20	Female	HOSPITAL III GOYENECHE	Negative	Negative	Negative	Negative	June	25
2021	25	Female	HOSPITAL III GOYENECHE	Negative	Negative	Negative	Negative	June	25
2021	77	Female	HOSPITAL III GOYENECHE	Negative	Negative	Negative	Negative	June	25
2021	20	Male	HOSPITAL III GOYENECHE	Negative	Negative	Negative	Negative	June	25
2021	26	Male	HOSPITAL III GOYENECHE	Negative	Negative	Negative	Negative	June	25
2021	41	Female	HOSPITAL III GOYENECHE	Negative	Negative	Negative	Negative	June	25
2021	92	Male	HOSPITAL III GOYENECHE	Negative	Negative	Negative	Negative	June	25
2021	15	Female	HOSPITAL III GOYENECHE	Negative	Negative	Negative	Negative	June	25
2021	66	Male	HOSPITAL III GOYENECHE	Negative	Negative	Negative	Negative	June	25
2021	60	Female	HOSPITAL III GOYENECHE	Negative	Negative	Negative	Negative	June	25
2021	66	Female	HOSPITAL III GOYENECHE	Negative	Negative	Negative	Negative	June	25
2021	86	Female	HOSPITAL III GOYENECHE	Negative	Negative	Negative	Negative	June	25
2021	88	Male	HOSPITAL III GOYENECHE	Negative	Negative	Negative	Negative	June	25
2021	31	Female	HOSPITAL III GOYENECHE	Negative	Negative	Negative	Negative	June	25
2021	43	Female	HOSPITAL REGIONAL HONORIO DELGADO ESPINOZA	Negative	Negative	Negative	Negative	June	25
2021	31	Female	HOSPITAL REGIONAL HONORIO DELGADO ESPINOZA	Negative	Negative	Negative	Negative	June	25
2021	35	Female	HOSPITAL REGIONAL HONORIO DELGADO ESPINOZA	Negative	Negative	Negative	Negative	June	25
2021	42	Female	CENTRO DE SALUD MARITZA CAMPOS DIAZ - ZAMACOLA	Negative	Negative	Negative	Negative	June	25
2021	12	Female	HOSPITAL REGIONAL PNP AREQUIPA	Negative	Negative	Negative	Negative	June	25
2021	24	Female	HOSPITAL REGIONAL PNP AREQUIPA	Negative	Negative	Negative	Negative	June	25
2021	57	Female	HOSPITAL III GOYENECHE	Negative	Negative	Negative	Negative	June	25
2021	29	Female	HOSPITAL III GOYENECHE	Negative	Negative	Negative	Negative	June	25
2021	22	Female	HOSPITAL III GOYENECHE	Negative	Negative	Negative	Negative	June	25
2021	66	Female	HOSPITAL III GOYENECHE	Negative	Negative	Negative	Negative	June	25
2021	86	Female	HOSPITAL III GOYENECHE	Negative	Negative	Negative	Negative	June	25
2021	27	Female	HOSPITAL III GOYENECHE	Negative	Negative	Negative	Negative	June	25
2021	19	Male	HOSPITAL III GOYENECHE	Negative	Negative	Negative	Negative	June	25
2021	17	Male	HOSPITAL REGIONAL PNP AREQUIPA	Negative	Negative	Negative	Negative	June	25
2021	14	Female	HOSPITAL REGIONAL PNP AREQUIPA	Negative	Negative	Negative	Negative	June	25
2021	60	Male	HOSPITAL REGIONAL PNP AREQUIPA	Negative	Negative	Negative	Negative	June	25
2021	52	Male	HOSPITAL REGIONAL PNP AREQUIPA	Negative	Negative	Negative	Negative	June	25
2021	52	Male	HOSPITAL REGIONAL PNP AREQUIPA	Negative	Negative	Negative	Negative	June	25
2021	38	Female	HOSPITAL REGIONAL PNP AREQUIPA	Negative	Negative	Negative	Negative	June	25
2021	52	Female	HOSPITAL REGIONAL PNP AREQUIPA	Negative	Negative	Negative	Negative	June	25
2021	33	Male	HOSPITAL REGIONAL PNP AREQUIPA	Negative	Negative	Negative	Negative	June	25
2021	62	Male	HOSPITAL REGIONAL PNP AREQUIPA	Negative	Negative	Negative	Negative	June	25
2021	59	Female	HOSPITAL REGIONAL PNP AREQUIPA	Negative	Negative	Negative	Negative	June	25
2021	53	Male	HOSPITAL REGIONAL PNP AREQUIPA	Negative	Negative	Negative	Negative	June	25
2021	52	Male	HOSPITAL REGIONAL PNP AREQUIPA	Negative	Negative	Negative	Negative	June	25
2021	30	Male	HOSPITAL REGIONAL PNP AREQUIPA	Negative	Negative	Negative	Negative	June	25
2021	31	Female	HOSPITAL REGIONAL PNP AREQUIPA	Negative	Negative	Negative	Negative	June	25
2021	59	Female	HOSPITAL REGIONAL PNP AREQUIPA	Negative	Negative	Negative	Negative	June	25
2021	27	Female	HOSPITAL REGIONAL PNP AREQUIPA	Negative	Negative	Negative	Negative	June	25
2021	42	Female	HOSPITAL REGIONAL PNP AREQUIPA	Negative	Negative	Negative	Negative	June	25
2021	61	Male	HOSPITAL REGIONAL PNP AREQUIPA	Negative	Negative	Negative	Negative	June	25
2021	50	Male	HOSPITAL REGIONAL PNP AREQUIPA	Negative	Negative	Negative	Negative	June	25
2021	42	Female	HOSPITAL REGIONAL HONORIO DELGADO ESPINOZA	Negative	Negative	Negative	Negative	June	25
2021	57	Male	HOSPITAL REGIONAL HONORIO DELGADO ESPINOZA	Negative	Negative	Negative	Negative	June	25
2021	43	Female	HOSPITAL REGIONAL HONORIO DELGADO ESPINOZA	Negative	Negative	Negative	Negative	June	25
2021	41	Female	HOSPITAL REGIONAL HONORIO DELGADO ESPINOZA	Negative	Negative	Negative	Negative	June	25
2021	28	Female	CENTRO DE SALUD MARITZA CAMPOS DIAZ - ZAMACOLA	Negative	Negative	Negative	Negative	June	25
2021	48	Female	CENTRO DE SALUD MARITZA CAMPOS DIAZ - ZAMACOLA	Negative	Negative	Negative	Negative	June	25
2021	38	Female	HOSPITAL III GOYENECHE	Negative	Negative	Negative	Negative	June	25
2021	53	Male	HOSPITAL III GOYENECHE	Negative	Negative	Negative	Negative	June	25
2021	22	Female	HOSPITAL III GOYENECHE	Negative	Negative	Negative	Negative	June	25
2021	65	Male	HOSPITAL III GOYENECHE	Negative	Negative	Negative	Negative	June	25
2021	26	Male	HOSPITAL III GOYENECHE	Negative	Negative	Negative	Negative	June	25
2021	48	Male	HOSPITAL III GOYENECHE	Negative	Negative	Negative	Negative	June	25
2021	27	Male	HOSPITAL III GOYENECHE	Negative	Negative	Negative	Negative	June	25
2021	1	Male	HOSPITAL III GOYENECHE	Negative	Negative	Negative	Negative	June	25
2021	70	Male	HOSPITAL III GOYENECHE	Negative	Negative	Negative	Negative	June	25
2021	21	Female	HOSPITAL III GOYENECHE	Negative	Negative	Negative	Negative	June	25
2021	1	Male	HOSPITAL III GOYENECHE	Negative	Negative	Negative	Negative	June	25
2021	1	Male	HOSPITAL III GOYENECHE	Negative	Negative	Negative	Negative	June	25
2021	45	Female	HOSPITAL III GOYENECHE	Negative	Negative	Negative	Negative	June	25
2021	21	Male	HOSPITAL III GOYENECHE	Negative	Negative	Negative	Negative	June	25
2021	16	Female	HOSPITAL III GOYENECHE	Negative	Negative	Negative	Negative	June	25
2021	50	Female	HOSPITAL III GOYENECHE	Negative	Negative	Negative	Negative	June	25
2021	32	Male	HOSPITAL III GOYENECHE	Negative	Negative	Negative	Negative	June	25
2021	60	Male	HOSPITAL III GOYENECHE	Negative	Negative	Negative	Negative	June	25
2021	48	Female	HOSPITAL III GOYENECHE	Negative	Negative	Negative	Negative	June	25
2021	25	Male	HOSPITAL III GOYENECHE	Negative	Negative	Negative	Negative	June	25
2021	61	Female	HOSPITAL III GOYENECHE	Negative	Negative	Negative	Negative	June	25
2021	32	Male	HOSPITAL III GOYENECHE	Negative	Negative	Negative	Negative	June	25
2021	78	Female	HOSPITAL III GOYENECHE	Negative	Negative	Negative	Negative	June	25
2021	62	Female	HOSPITAL REGIONAL PNP AREQUIPA	Negative	Negative	Negative	Negative	June	25
2021	30	Female	HOSPITAL REGIONAL PNP AREQUIPA	Negative	Negative	Negative	Negative	June	25
2021	31	Female	HOSPITAL REGIONAL PNP AREQUIPA	Negative	Negative	Negative	Negative	June	25
2021	67	Male	HOSPITAL III GOYENECHE	Negative	Negative	Negative	Negative	June	25
2021	48	Female	HOSPITAL REGIONAL PNP AREQUIPA	Negative	Negative	Negative	Negative	June	25
2021	58	Female	HOSPITAL III GOYENECHE	Negative	Negative	Negative	Negative	June	25
2021	35	Male	HOSPITAL III GOYENECHE	Negative	Negative	Negative	Negative	June	25
2021	51	Male	HOSPITAL REGIONAL PNP AREQUIPA	Negative	Negative	Negative	Negative	June	25
2021	53	Male	HOSPITAL REGIONAL PNP AREQUIPA	Negative	Negative	Negative	Negative	June	25
2021	53	Male	HOSPITAL REGIONAL PNP AREQUIPA	Negative	Negative	Negative	Negative	June	25
2021	53	Male	HOSPITAL REGIONAL PNP AREQUIPA	Negative	Negative	Negative	Negative	June	25
2021	43	Male	HOSPITAL REGIONAL PNP AREQUIPA	Negative	Negative	Negative	Negative	June	25
2021	56	Male	HOSPITAL REGIONAL PNP AREQUIPA	Negative	Negative	Negative	Negative	June	25
2021	20	Male	HOSPITAL REGIONAL PNP AREQUIPA	Negative	Negative	Negative	Negative	June	25
2021	18	Female	HOSPITAL REGIONAL HONORIO DELGADO ESPINOZA	Negative	Negative	Negative	Negative	June	25
2021	45	Female	HOSPITAL REGIONAL HONORIO DELGADO ESPINOZA	Negative	Negative	Negative	Negative	June	25
2021	47	Female	HOSPITAL III GOYENECHE	Negative	Negative	Negative	Negative	June	25
2021	60	Male	HOSPITAL III GOYENECHE	Negative	Negative	Negative	Negative	June	25
2021	35	Male	HOSPITAL III GOYENECHE	Negative	Negative	Negative	Negative	June	25
2021	34	Female	HOSPITAL III GOYENECHE	Negative	Negative	Negative	Negative	June	25
2021	29	Female	HOSPITAL III GOYENECHE	Negative	Negative	Negative	Negative	June	25
2021	26	Male	HOSPITAL III GOYENECHE	Negative	Negative	Negative	Negative	June	25
2021	27	Female	HOSPITAL III GOYENECHE	Negative	Negative	Negative	Negative	June	25
2021	38	Male	HOSPITAL III GOYENECHE	Negative	Negative	Negative	Negative	June	25
2021	33	Male	HOSPITAL III GOYENECHE	Negative	Negative	Negative	Negative	June	25
2021	35	Female	HOSPITAL III GOYENECHE	Negative	Negative	Negative	Negative	June	25
2021	31	Male	HOSPITAL III GOYENECHE	Negative	Negative	Negative	Negative	June	25
2021	44	Female	HOSPITAL III GOYENECHE	Negative	Negative	Negative	Negative	June	25
2021	61	Male	HOSPITAL III GOYENECHE	Negative	Negative	Negative	Negative	June	25
2021	44	Female	HOSPITAL III GOYENECHE	Negative	Negative	Negative	Negative	June	25
2021	25	Female	HOSPITAL III GOYENECHE	Negative	Negative	Negative	Negative	June	25
2021	76	Male	HOSPITAL III GOYENECHE	Negative	Negative	Negative	Negative	June	25
2021	31	Female	HOSPITAL III GOYENECHE	Negative	Negative	Negative	Negative	June	25
2021	54	Male	HOSPITAL III GOYENECHE	Negative	Negative	Negative	Negative	June	25
2021	36	Female	HOSPITAL III GOYENECHE	Negative	Negative	Negative	Negative	June	25
2021	27	Male	HOSPITAL III GOYENECHE	Negative	Negative	Negative	Negative	June	25
2021	10	Male	HOSPITAL REGIONAL HONORIO DELGADO ESPINOZA	Negative	Negative	Negative	Negative	June	25
2021	41	Female	HOSPITAL REGIONAL HONORIO DELGADO ESPINOZA	Negative	Negative	Negative	Negative	June	25
2021	51	Male	HOSPITAL REGIONAL HONORIO DELGADO ESPINOZA	Negative	Negative	Negative	Negative	June	25
2021	22	Male	HOSPITAL III GOYENECHE	Negative	Negative	Negative	Negative	June	25
2021	51	Female	HOSPITAL III GOYENECHE	Negative	Negative	Negative	Negative	June	25
2021	69	Female	HOSPITAL III GOYENECHE	Negative	Negative	Negative	Negative	June	25
2021	43	Female	HOSPITAL III GOYENECHE	Negative	Negative	Negative	Negative	June	25
2021	47	Female	HOSPITAL III GOYENECHE	Negative	Negative	Negative	Negative	June	25
2021	17	Male	HOSPITAL III GOYENECHE	Negative	Negative	Negative	Negative	June	25
2021	14	Female	HOSPITAL III GOYENECHE	Negative	Negative	Negative	Negative	June	25
2021	25	Female	HOSPITAL III GOYENECHE	Negative	Negative	Negative	Negative	June	25
2021	26	Male	HOSPITAL III GOYENECHE	Negative	Negative	Negative	Negative	June	25
2021	21	Male	HOSPITAL III GOYENECHE	Negative	Negative	Negative	Negative	June	25
2021	36	Female	HOSPITAL III GOYENECHE	Negative	Negative	Negative	Negative	June	25
2021	51	Female	HOSPITAL III GOYENECHE	Negative	Negative	Negative	Negative	June	25
2021	36	Female	HOSPITAL III GOYENECHE	Negative	Negative	Negative	Negative	June	25
2021	28	Female	HOSPITAL III GOYENECHE	Negative	Negative	Negative	Negative	June	25
2021	69	Female	HOSPITAL III GOYENECHE	Negative	Negative	Negative	Negative	June	25
2021	26	Female	HOSPITAL III GOYENECHE	Negative	Negative	Negative	Negative	June	25
2021	47	Female	HOSPITAL III GOYENECHE	Negative	Negative	Negative	Negative	June	25
2021	57	Female	HOSPITAL III GOYENECHE	Negative	Negative	Negative	Negative	June	25
2021	48	Female	HOSPITAL III GOYENECHE	Negative	Negative	Negative	Negative	June	25
2021	61	Male	HOSPITAL III GOYENECHE	Negative	Negative	Negative	Negative	June	25
2021	52	Female	HOSPITAL REGIONAL HONORIO DELGADO ESPINOZA	Negative	Negative	Negative	Negative	June	25
2021	36	Female	HOSPITAL III GOYENECHE	Negative	Negative	Negative	Negative	June	26
2021	28	Male	HOSPITAL III GOYENECHE	Negative	Negative	Negative	Negative	June	26
2021	34	Female	HOSPITAL III GOYENECHE	Negative	Negative	Negative	Negative	June	26
2021	33	Female	HOSPITAL III GOYENECHE	Negative	Negative	Negative	Negative	June	26
2021	25	Female	HOSPITAL III GOYENECHE	Negative	Negative	Negative	Negative	June	26
2021	28	Female	HOSPITAL III GOYENECHE	Negative	Negative	Negative	Negative	June	26
2021	45	Male	HOSPITAL III GOYENECHE	Negative	Negative	Negative	Negative	June	26
2021	33	Male	HOSPITAL III GOYENECHE	Negative	Negative	Negative	Negative	June	26
2021	49	Female	HOSPITAL III GOYENECHE	Negative	Negative	Negative	Negative	June	26
2021	48	Female	HOSPITAL III GOYENECHE	Negative	Negative	Negative	Negative	June	26
2021	55	Female	CENTRO DE SALUD MARITZA CAMPOS DIAZ - ZAMACOLA	Negative	Negative	Negative	Negative	June	26
2021	21	Female	HOSPITAL REGIONAL HONORIO DELGADO ESPINOZA	Negative	Negative	Negative	Negative	June	26
2021	32	Female	HOSPITAL III GOYENECHE	Negative	Negative	Negative	Negative	June	26
2021	56	Female	HOSPITAL III GOYENECHE	Negative	Negative	Negative	Negative	June	26
2021	21	Female	HOSPITAL III GOYENECHE	Negative	Negative	Negative	Negative	June	26
2021	67	Male	HOSPITAL III GOYENECHE	Negative	Negative	Negative	Negative	June	26
2021	2	Female	HOSPITAL III GOYENECHE	Negative	Negative	Negative	Positive	June	26
2021	10	Female	HOSPITAL REGIONAL PNP AREQUIPA	Negative	Negative	Negative	Negative	June	26
2021	42	Female	HOSPITAL REGIONAL PNP AREQUIPA	Negative	Negative	Negative	Negative	June	26
2021	55	Male	HOSPITAL REGIONAL PNP AREQUIPA	Negative	Negative	Negative	Negative	June	26
2021	40	Female	HOSPITAL REGIONAL PNP AREQUIPA	Negative	Negative	Negative	Negative	June	26
2021	38	Male	HOSPITAL REGIONAL PNP AREQUIPA	Negative	Negative	Negative	Negative	June	26
2021	46	Female	HOSPITAL REGIONAL PNP AREQUIPA	Negative	Negative	Negative	Negative	June	26
2021	29	Female	HOSPITAL REGIONAL PNP AREQUIPA	Negative	Negative	Negative	Negative	June	26
2021	42	Male	HOSPITAL REGIONAL PNP AREQUIPA	Negative	Negative	Negative	Negative	June	26
2021	25	Male	HOSPITAL REGIONAL PNP AREQUIPA	Negative	Negative	Negative	Negative	June	26
2021	22	Male	HOSPITAL REGIONAL PNP AREQUIPA	Negative	Negative	Negative	Negative	June	26
2021	57	Female	HOSPITAL REGIONAL PNP AREQUIPA	Negative	Negative	Negative	Negative	June	26
2021	45	Male	HOSPITAL REGIONAL PNP AREQUIPA	Negative	Negative	Negative	Negative	June	26
2021	48	Female	HOSPITAL REGIONAL PNP AREQUIPA	Negative	Negative	Negative	Negative	June	26
2021	28	Male	HOSPITAL REGIONAL PNP AREQUIPA	Negative	Negative	Negative	Negative	June	26
2021	49	Male	HOSPITAL REGIONAL PNP AREQUIPA	Negative	Negative	Negative	Negative	June	26
2021	24	Female	HOSPITAL REGIONAL PNP AREQUIPA	Negative	Negative	Negative	Negative	June	26
2021	37	Female	HOSPITAL REGIONAL PNP AREQUIPA	Negative	Negative	Negative	Negative	June	26
2021	56	Female	HOSPITAL REGIONAL PNP AREQUIPA	Negative	Negative	Negative	Negative	June	26
2021	23	Male	HOSPITAL REGIONAL PNP AREQUIPA	Negative	Negative	Negative	Negative	June	26
2021	33	Female	HOSPITAL REGIONAL PNP AREQUIPA	Negative	Negative	Negative	Negative	June	26
2021	33	Male	HOSPITAL REGIONAL PNP AREQUIPA	Negative	Negative	Negative	Negative	June	26
2021	59	Male	HOSPITAL REGIONAL PNP AREQUIPA	Negative	Negative	Negative	Negative	June	26
2021	60	Male	HOSPITAL REGIONAL PNP AREQUIPA	Negative	Negative	Negative	Negative	June	26
2021	34	Male	HOSPITAL REGIONAL PNP AREQUIPA	Negative	Negative	Negative	Negative	June	26
2021	59	Female	CENTRO DE SALUD MARITZA CAMPOS DIAZ - ZAMACOLA	Negative	Negative	Negative	Negative	June	26
2021	39	Female	HOSPITAL III GOYENECHE	Negative	Negative	Negative	Negative	June	26
2021	40	Female	HOSPITAL III GOYENECHE	Negative	Negative	Negative	Negative	June	26
2021	69	Male	HOSPITAL III GOYENECHE	Negative	Negative	Negative	Negative	June	26
2021	43	Female	HOSPITAL III GOYENECHE	Negative	Negative	Negative	Negative	June	26
2021	45	Female	HOSPITAL III GOYENECHE	Negative	Negative	Negative	Negative	June	26
2021	34	Female	HOSPITAL III GOYENECHE	Negative	Negative	Negative	Negative	June	26
2021	39	Female	HOSPITAL III GOYENECHE	Negative	Negative	Negative	Negative	June	26
2021	39	Female	HOSPITAL III GOYENECHE	Negative	Negative	Negative	Negative	June	26
2021	37	Female	HOSPITAL III GOYENECHE	Negative	Negative	Negative	Negative	June	26
2021	28	Female	HOSPITAL III GOYENECHE	Negative	Negative	Negative	Negative	June	26
2021	63	Male	HOSPITAL III GOYENECHE	Negative	Negative	Negative	Negative	June	26
2021	31	Female	HOSPITAL III GOYENECHE	Negative	Negative	Negative	Negative	June	26
2021	31	Female	HOSPITAL III GOYENECHE	Negative	Negative	Negative	Negative	June	26
2021	43	Male	HOSPITAL III GOYENECHE	Negative	Negative	Negative	Negative	June	26
2021	38	Male	HOSPITAL III GOYENECHE	Negative	Negative	Negative	Negative	June	26
2021	48	Female	HOSPITAL III GOYENECHE	Negative	Negative	Negative	Negative	June	26
2021	22	Female	HOSPITAL III GOYENECHE	Negative	Negative	Negative	Negative	June	26
2021	38	Female	HOSPITAL III GOYENECHE	Negative	Negative	Negative	Negative	June	26
2021	49	Female	HOSPITAL III GOYENECHE	Negative	Negative	Negative	Negative	June	26
2021	34	Female	HOSPITAL III GOYENECHE	Negative	Negative	Negative	Negative	June	26
2021	33	Male	HOSPITAL III GOYENECHE	Negative	Negative	Negative	Negative	June	26
2021	27	Female	HOSPITAL III GOYENECHE	Negative	Negative	Negative	Negative	June	26
2021	44	Female	HOSPITAL III GOYENECHE	Negative	Negative	Negative	Negative	June	26
2021	55	Female	HOSPITAL III GOYENECHE	Negative	Negative	Negative	Negative	June	26
2021	64	Male	HOSPITAL III GOYENECHE	Negative	Negative	Negative	Negative	June	26
2021	15	Male	HOSPITAL III GOYENECHE	Negative	Negative	Negative	Negative	June	26
2021	55	Female	HOSPITAL III GOYENECHE	Negative	Negative	Negative	Negative	June	26
2021	47	Female	HOSPITAL III GOYENECHE	Negative	Negative	Negative	Negative	June	26
2021	33	Male	HOSPITAL III GOYENECHE	Negative	Negative	Negative	Negative	June	26
2021	39	Male	HOSPITAL REGIONAL HONORIO DELGADO ESPINOZA	Negative	Negative	Negative	Negative	June	26
2021	27	Male	HOSPITAL III GOYENECHE	Negative	Negative	Negative	Negative	June	26
2021	30	Male	HOSPITAL III GOYENECHE	Negative	Negative	Negative	Negative	June	26
2021	73	Male	HOSPITAL III GOYENECHE	Negative	Negative	Negative	Negative	June	26
2021	45	Male	HOSPITAL III GOYENECHE	Negative	Negative	Negative	Negative	June	26
2021	42	Female	HOSPITAL III GOYENECHE	Negative	Negative	Negative	Negative	June	26
2021	76	Male	HOSPITAL III GOYENECHE	Negative	Negative	Negative	Negative	June	26
2021	72	Male	HOSPITAL III GOYENECHE	Negative	Negative	Negative	Negative	June	26
2021	28	Female	HOSPITAL III GOYENECHE	Negative	Negative	Negative	Negative	June	26
2021	86	Male	HOSPITAL III GOYENECHE	Negative	Negative	Negative	Negative	June	26
2021	21	Male	HOSPITAL III GOYENECHE	Negative	Negative	Negative	Positive	June	26
2021	28	Male	HOSPITAL III GOYENECHE	Negative	Negative	Negative	Negative	June	26
2021	20	Male	HOSPITAL III GOYENECHE	Negative	Negative	Negative	Negative	June	26
2021	18	Female	HOSPITAL III GOYENECHE	Negative	Negative	Negative	Negative	June	26
2021	31	Male	HOSPITAL III GOYENECHE	Negative	Negative	Negative	Negative	June	26
2021	34	Female	HOSPITAL III GOYENECHE	Negative	Negative	Negative	Negative	June	26
2021	37	Female	HOSPITAL III GOYENECHE	Negative	Negative	Negative	Negative	June	26
2021	40	Female	HOSPITAL III GOYENECHE	Negative	Negative	Negative	Negative	June	26
2021	73	Female	HOSPITAL III GOYENECHE	Negative	Negative	Negative	Negative	June	26
2021	35	Female	HOSPITAL III GOYENECHE	Negative	Negative	Negative	Negative	June	26
2021	62	Male	HOSPITAL III GOYENECHE	Negative	Negative	Negative	Negative	June	26
2021	20	Female	HOSPITAL III GOYENECHE	Negative	Negative	Negative	Negative	June	26
2021	35	Female	HOSPITAL III GOYENECHE	Negative	Negative	Negative	Negative	June	26
2021	39	Male	HOSPITAL III GOYENECHE	Negative	Negative	Negative	Negative	June	26
2021	28	Male	HOSPITAL III GOYENECHE	Negative	Negative	Negative	Negative	June	26
2021	35	Female	HOSPITAL III GOYENECHE	Negative	Negative	Negative	Negative	June	26
2021	20	Female	HOSPITAL III GOYENECHE	Negative	Negative	Negative	Negative	June	26
2021	27	Female	HOSPITAL III GOYENECHE	Negative	Negative	Negative	Negative	June	26
2021	54	Female	HOSPITAL REGIONAL HONORIO DELGADO ESPINOZA	Negative	Negative	Negative	Negative	June	26
2021	27	Female	HOSPITAL REGIONAL PNP AREQUIPA	Negative	Negative	Negative	Negative	June	26
2021	35	Male	HOSPITAL REGIONAL PNP AREQUIPA	Negative	Negative	Negative	Negative	June	26
2021	43	Female	HOSPITAL REGIONAL PNP AREQUIPA	Negative	Negative	Negative	Negative	June	26
2021	59	Female	HOSPITAL REGIONAL PNP AREQUIPA	Negative	Negative	Negative	Negative	June	26
2021	33	Female	HOSPITAL REGIONAL PNP AREQUIPA	Negative	Negative	Negative	Negative	June	26
2021	64	Male	HOSPITAL REGIONAL PNP AREQUIPA	Negative	Negative	Negative	Negative	June	26
2021	30	Female	HOSPITAL REGIONAL PNP AREQUIPA	Negative	Negative	Negative	Negative	June	26
2021	58	Female	HOSPITAL REGIONAL PNP AREQUIPA	Negative	Negative	Negative	Negative	June	26
2021	24	Female	HOSPITAL REGIONAL PNP AREQUIPA	Negative	Negative	Negative	Negative	June	26
2021	38	Male	HOSPITAL REGIONAL PNP AREQUIPA	Negative	Negative	Negative	Negative	June	26
2021	31	Female	HOSPITAL REGIONAL PNP AREQUIPA	Negative	Negative	Negative	Negative	June	26
2021	43	Male	HOSPITAL REGIONAL PNP AREQUIPA	Negative	Negative	Negative	Negative	June	26
2021	26	Male	HOSPITAL REGIONAL PNP AREQUIPA	Negative	Negative	Negative	Negative	June	26
2021	55	Male	HOSPITAL REGIONAL PNP AREQUIPA	Negative	Negative	Negative	Negative	June	26
2021	40	Male	HOSPITAL REGIONAL PNP AREQUIPA	Negative	Negative	Negative	Negative	June	26
2021	54	Female	HOSPITAL REGIONAL PNP AREQUIPA	Negative	Negative	Negative	Negative	June	26
2021	53	Male	HOSPITAL REGIONAL PNP AREQUIPA	Negative	Negative	Negative	Negative	June	26
2021	34	Male	HOSPITAL REGIONAL PNP AREQUIPA	Negative	Negative	Negative	Negative	June	26
2021	37	Male	HOSPITAL REGIONAL PNP AREQUIPA	Negative	Negative	Negative	Negative	June	26
2021	24	Female	HOSPITAL REGIONAL PNP AREQUIPA	Negative	Negative	Negative	Negative	June	26
2021	33	Female	HOSPITAL REGIONAL PNP AREQUIPA	Negative	Negative	Negative	Negative	June	26
2021	41	Male	HOSPITAL REGIONAL PNP AREQUIPA	Negative	Negative	Negative	Negative	June	26
2021	46	Female	HOSPITAL REGIONAL PNP AREQUIPA	Negative	Negative	Negative	Negative	June	26
2021	24	Male	HOSPITAL REGIONAL PNP AREQUIPA	Negative	Negative	Negative	Negative	June	26
2021	35	Male	HOSPITAL REGIONAL PNP AREQUIPA	Negative	Negative	Negative	Negative	June	26
2021	41	Male	HOSPITAL REGIONAL PNP AREQUIPA	Negative	Negative	Negative	Negative	June	26
2021	20	Male	HOSPITAL REGIONAL PNP AREQUIPA	Negative	Negative	Negative	Negative	June	26
2021	22	Male	HOSPITAL REGIONAL PNP AREQUIPA	Negative	Negative	Negative	Negative	June	26
2021	33	Female	HOSPITAL REGIONAL PNP AREQUIPA	Negative	Negative	Negative	Negative	June	26
2021	35	Female	HOSPITAL REGIONAL HONORIO DELGADO ESPINOZA	Negative	Negative	Negative	Negative	June	26
2021	38	Male	HOSPITAL REGIONAL HONORIO DELGADO ESPINOZA	Negative	Negative	Negative	Negative	June	26
2021	35	Female	HOSPITAL REGIONAL HONORIO DELGADO ESPINOZA	Negative	Negative	Negative	Negative	June	26
2021	33	Female	HOSPITAL REGIONAL HONORIO DELGADO ESPINOZA	Negative	Negative	Negative	Negative	June	26
2021	40	Female	HOSPITAL REGIONAL HONORIO DELGADO ESPINOZA	Negative	Negative	Negative	Negative	June	26
2021	40	Female	HOSPITAL REGIONAL HONORIO DELGADO ESPINOZA	Negative	Negative	Negative	Negative	June	26
2021	54	Female	HOSPITAL III GOYENECHE	Negative	Negative	Negative	Negative	June	26
2021	57	Female	HOSPITAL III GOYENECHE	Negative	Negative	Negative	Negative	June	26
2021	45	Male	HOSPITAL III GOYENECHE	Negative	Negative	Negative	Negative	June	26
2021	3	Male	HOSPITAL III GOYENECHE	Negative	Negative	Negative	Negative	June	26
2021	62	Female	HOSPITAL III GOYENECHE	Negative	Negative	Negative	Negative	June	26
2021	81	Female	HOSPITAL III GOYENECHE	Negative	Negative	Negative	Negative	June	26
2021	53	Male	HOSPITAL III GOYENECHE	Negative	Negative	Negative	Negative	June	26
2021	37	Female	HOSPITAL III GOYENECHE	Negative	Negative	Negative	Negative	June	26
2021	69	Male	HOSPITAL III GOYENECHE	Negative	Negative	Negative	Negative	June	26
2021	35	Male	HOSPITAL III GOYENECHE	Negative	Negative	Negative	Negative	June	26
2021	67	Male	HOSPITAL III GOYENECHE	Negative	Negative	Negative	Negative	June	26
2021	74	Male	HOSPITAL III GOYENECHE	Negative	Negative	Negative	Negative	June	26
2021	36	Male	HOSPITAL III GOYENECHE	Negative	Negative	Negative	Negative	June	26
2021	33	Female	HOSPITAL III GOYENECHE	Negative	Negative	Negative	Negative	June	26
2021	22	Female	HOSPITAL III GOYENECHE	Negative	Negative	Negative	Negative	June	26
2021	26	Female	HOSPITAL III GOYENECHE	Negative	Negative	Negative	Negative	June	26
2021	51	Female	HOSPITAL III GOYENECHE	Negative	Negative	Negative	Negative	June	26
2021	61	Female	HOSPITAL III GOYENECHE	Negative	Negative	Negative	Negative	June	26
2021	6	Female	HOSPITAL III GOYENECHE	Negative	Negative	Negative	Negative	June	26
2021	45	Male	HOSPITAL III GOYENECHE	Negative	Negative	Negative	Negative	June	26
2021	39	Male	HOSPITAL III GOYENECHE	Negative	Negative	Negative	Negative	June	26
2021	21	Male	HOSPITAL III GOYENECHE	Negative	Negative	Negative	Negative	June	26
2021	48	Male	HOSPITAL III GOYENECHE	Negative	Negative	Negative	Negative	July	26
2021	52	Male	HOSPITAL III GOYENECHE	Negative	Negative	Negative	Negative	July	26
2021	81	Female	HOSPITAL III GOYENECHE	Negative	Negative	Negative	Negative	July	26
2021	17	Female	HOSPITAL III GOYENECHE	Negative	Negative	Negative	Negative	July	26
2021	26	Male	HOSPITAL III GOYENECHE	Negative	Negative	Negative	Negative	July	26
2021	58	Male	HOSPITAL REGIONAL PNP AREQUIPA	Negative	Negative	Negative	Negative	July	26
2021	21	Male	HOSPITAL REGIONAL PNP AREQUIPA	Negative	Negative	Negative	Negative	July	26
2021	36	Female	HOSPITAL REGIONAL PNP AREQUIPA	Negative	Negative	Negative	Negative	July	26
2021	33	Female	HOSPITAL REGIONAL PNP AREQUIPA	Negative	Negative	Negative	Negative	July	26
2021	46	Male	HOSPITAL REGIONAL PNP AREQUIPA	Negative	Negative	Negative	Negative	July	26
2021	69	Male	HOSPITAL REGIONAL PNP AREQUIPA	Negative	Negative	Negative	Negative	July	26
2021	36	Male	HOSPITAL REGIONAL PNP AREQUIPA	Negative	Negative	Negative	Negative	July	26
2021	58	Male	HOSPITAL REGIONAL PNP AREQUIPA	Negative	Negative	Negative	Negative	July	26
2021	50	Male	HOSPITAL REGIONAL PNP AREQUIPA	Negative	Negative	Negative	Negative	July	26
2021	31	Male	HOSPITAL REGIONAL PNP AREQUIPA	Negative	Negative	Negative	Negative	July	26
2021	37	Male	HOSPITAL REGIONAL PNP AREQUIPA	Negative	Negative	Negative	Negative	July	26
2021	25	Male	HOSPITAL REGIONAL PNP AREQUIPA	Negative	Negative	Negative	Negative	July	26
2021	44	Female	HOSPITAL REGIONAL PNP AREQUIPA	Negative	Negative	Negative	Negative	July	26
2021	35	Male	HOSPITAL REGIONAL PNP AREQUIPA	Negative	Negative	Negative	Negative	July	26
2021	32	Female	HOSPITAL REGIONAL PNP AREQUIPA	Negative	Negative	Negative	Negative	July	26
2021	41	Male	HOSPITAL III GOYENECHE	Negative	Negative	Negative	Negative	July	26
2021	30	Female	HOSPITAL III GOYENECHE	Negative	Negative	Negative	Negative	July	26
2021	29	Male	HOSPITAL III GOYENECHE	Negative	Negative	Negative	Negative	July	26
2021	26	Male	HOSPITAL III GOYENECHE	Negative	Negative	Negative	Negative	July	26
2021	30	Female	HOSPITAL III GOYENECHE	Negative	Negative	Negative	Negative	July	26
2021	35	Male	HOSPITAL III GOYENECHE	Negative	Negative	Negative	Negative	July	26
2021	46	Male	HOSPITAL III GOYENECHE	Negative	Negative	Negative	Negative	July	26
2021	26	Female	HOSPITAL III GOYENECHE	Negative	Negative	Negative	Negative	July	26
2021	37	Female	HOSPITAL III GOYENECHE	Negative	Negative	Negative	Negative	July	26
2021	54	Male	HOSPITAL III GOYENECHE	Negative	Negative	Negative	Negative	July	26
2021	90	Male	HOSPITAL III GOYENECHE	Negative	Negative	Negative	Negative	July	26
2021	92	Female	HOSPITAL III GOYENECHE	Negative	Negative	Negative	Negative	July	26
2021	35	Male	HOSPITAL III GOYENECHE	Negative	Negative	Negative	Negative	July	26
2021	1	Female	HOSPITAL III GOYENECHE	Negative	Negative	Negative	Negative	July	26
2021	62	Female	HOSPITAL III GOYENECHE	Negative	Negative	Negative	Negative	July	26
2021	54	Female	HOSPITAL III GOYENECHE	Negative	Negative	Negative	Negative	July	26
2021	32	Female	HOSPITAL III GOYENECHE	Negative	Negative	Negative	Negative	July	26
2021	30	Female	HOSPITAL III GOYENECHE	Negative	Negative	Negative	Negative	July	26
2021	84	Female	HOSPITAL III GOYENECHE	Negative	Negative	Negative	Negative	July	26
2021	66	Male	HOSPITAL III GOYENECHE	Negative	Negative	Negative	Negative	July	26
2021	40	Male	HOSPITAL REGIONAL PNP AREQUIPA	Negative	Negative	Negative	Negative	July	26
2021	41	Male	HOSPITAL REGIONAL PNP AREQUIPA	Negative	Negative	Negative	Negative	July	26
2021	39	Female	HOSPITAL REGIONAL PNP AREQUIPA	Negative	Negative	Negative	Negative	July	26
2021	50	Male	HOSPITAL REGIONAL PNP AREQUIPA	Negative	Negative	Negative	Negative	July	26
2021	51	Male	HOSPITAL REGIONAL PNP AREQUIPA	Negative	Negative	Negative	Negative	July	26
2021	53	Male	HOSPITAL REGIONAL PNP AREQUIPA	Negative	Negative	Negative	Negative	July	26
2021	57	Female	HOSPITAL REGIONAL PNP AREQUIPA	Negative	Negative	Negative	Negative	July	26
2021	36	Female	HOSPITAL REGIONAL PNP AREQUIPA	Negative	Negative	Negative	Negative	July	26
2021	31	Male	HOSPITAL REGIONAL PNP AREQUIPA	Negative	Negative	Negative	Negative	July	26
2021	28	Male	HOSPITAL REGIONAL PNP AREQUIPA	Negative	Negative	Negative	Negative	July	26
2021	35	Female	HOSPITAL REGIONAL PNP AREQUIPA	Negative	Negative	Negative	Negative	July	26
2021	26	Female	HOSPITAL REGIONAL PNP AREQUIPA	Negative	Negative	Negative	Negative	July	26
2021	26	Male	HOSPITAL REGIONAL PNP AREQUIPA	Negative	Negative	Negative	Negative	July	26
2021	74	Female	HOSPITAL REGIONAL HONORIO DELGADO ESPINOZA	Negative	Negative	Negative	Negative	July	26
2021	3	Male	HOSPITAL III GOYENECHE	Negative	Negative	Negative	Negative	July	26
2021	34	Male	HOSPITAL III GOYENECHE	Negative	Negative	Negative	Negative	July	26
2021	38	Female	HOSPITAL III GOYENECHE	Negative	Negative	Negative	Negative	July	26
2021	59	Female	HOSPITAL III GOYENECHE	Negative	Negative	Negative	Negative	July	26
2021	65	Female	HOSPITAL III GOYENECHE	Negative	Negative	Negative	Negative	July	26
2021	51	Female	HOSPITAL III GOYENECHE	Negative	Negative	Negative	Negative	July	26
2021	45	Male	HOSPITAL III GOYENECHE	Negative	Negative	Negative	Negative	July	26
2021	46	Female	HOSPITAL III GOYENECHE	Negative	Negative	Negative	Negative	July	26
2021	33	Female	HOSPITAL III GOYENECHE	Negative	Negative	Negative	Negative	July	26
2021	47	Female	HOSPITAL III GOYENECHE	Negative	Negative	Negative	Negative	July	26
2021	28	Male	HOSPITAL III GOYENECHE	Negative	Negative	Negative	Negative	July	26
2021	29	Male	HOSPITAL III GOYENECHE	Negative	Negative	Negative	Negative	July	26
2021	83	Female	HOSPITAL III GOYENECHE	Negative	Negative	Negative	Negative	July	26
2021	76	Male	HOSPITAL III GOYENECHE	Negative	Negative	Negative	Negative	July	26
2021	47	Male	HOSPITAL III GOYENECHE	Negative	Negative	Negative	Negative	July	26
2021	48	Female	HOSPITAL III GOYENECHE	Negative	Negative	Negative	Negative	July	26
2021	18	Female	HOSPITAL III GOYENECHE	Negative	Negative	Negative	Negative	July	26
2021	44	Female	HOSPITAL III GOYENECHE	Negative	Negative	Negative	Negative	July	26
2021	33	Female	CENTRO DE SALUD MARITZA CAMPOS DIAZ - ZAMACOLA	Negative	Negative	Negative	Negative	July	26
2021	13	Female	CENTRO DE SALUD MARITZA CAMPOS DIAZ - ZAMACOLA	Negative	Negative	Negative	Negative	July	26
2021	20	Female	CENTRO DE SALUD MARITZA CAMPOS DIAZ - ZAMACOLA	Negative	Negative	Negative	Negative	July	26
2021	63	Female	CENTRO DE SALUD MARITZA CAMPOS DIAZ - ZAMACOLA	Negative	Negative	Negative	Negative	July	26
2021	70	Female	HOSPITAL REGIONAL HONORIO DELGADO ESPINOZA	Negative	Negative	Negative	Negative	July	26
2021	39	Female	HOSPITAL III GOYENECHE	Negative	Negative	Negative	Negative	July	26
2021	77	Female	HOSPITAL III GOYENECHE	Negative	Negative	Negative	Negative	July	26
2021	42	Female	HOSPITAL III GOYENECHE	Negative	Negative	Negative	Negative	July	26
2021	29	Female	HOSPITAL REGIONAL HONORIO DELGADO ESPINOZA	Negative	Negative	Negative	Negative	July	26
2021	36	Male	HOSPITAL III GOYENECHE	Negative	Negative	Negative	Negative	July	26
2021	78	Female	HOSPITAL III GOYENECHE	Negative	Negative	Negative	Negative	July	26
2021	31	Female	HOSPITAL III GOYENECHE	Negative	Negative	Negative	Negative	July	26
2021	37	Female	HOSPITAL III GOYENECHE	Negative	Negative	Negative	Negative	July	26
2021	71	Female	HOSPITAL III GOYENECHE	Negative	Negative	Negative	Negative	July	26
2021	54	Male	HOSPITAL III GOYENECHE	Negative	Negative	Negative	Negative	July	26
2021	58	Female	HOSPITAL III GOYENECHE	Negative	Negative	Negative	Negative	July	26
2021	47	Female	HOSPITAL III GOYENECHE	Negative	Negative	Negative	Negative	July	26
2021	28	Female	HOSPITAL III GOYENECHE	Negative	Negative	Negative	Negative	July	27
2021	54	Male	HOSPITAL III GOYENECHE	Negative	Negative	Negative	Negative	July	27
2021	28	Male	HOSPITAL III GOYENECHE	Negative	Negative	Negative	Negative	July	27
2021	25	Male	HOSPITAL III GOYENECHE	Negative	Negative	Negative	Negative	July	27
2021	36	Female	HOSPITAL III GOYENECHE	Negative	Negative	Negative	Negative	July	27
2021	26	Male	HOSPITAL III GOYENECHE	Negative	Negative	Negative	Negative	July	27
2021	15	Female	HOSPITAL III GOYENECHE	Negative	Negative	Negative	Negative	July	27
2021	40	Female	HOSPITAL III GOYENECHE	Negative	Negative	Negative	Negative	July	27
2021	49	Female	HOSPITAL III GOYENECHE	Negative	Negative	Negative	Negative	July	27
2021	68	Male	HOSPITAL III GOYENECHE	Negative	Negative	Negative	Negative	July	27
2021	15	Female	HOSPITAL III GOYENECHE	Negative	Negative	Negative	Negative	July	27
2021	68	Male	HOSPITAL III GOYENECHE	Negative	Negative	Negative	Negative	July	27
2021	41	Female	HOSPITAL III GOYENECHE	Negative	Negative	Negative	Negative	July	27
2021	63	Male	HOSPITAL III GOYENECHE	Negative	Negative	Negative	Negative	July	27
2021	36	Female	HOSPITAL III GOYENECHE	Negative	Negative	Negative	Negative	July	27
2021	57	Male	HOSPITAL III GOYENECHE	Negative	Negative	Negative	Negative	July	27
2021	52	Female	HOSPITAL III GOYENECHE	Negative	Negative	Negative	Negative	July	27
2021	76	Male	HOSPITAL III GOYENECHE	Negative	Negative	Negative	Negative	July	27
2021	38	Female	HOSPITAL III GOYENECHE	Negative	Negative	Negative	Negative	July	27
2021	7	Female	HOSPITAL REGIONAL PNP AREQUIPA	Negative	Negative	Negative	Negative	July	27
2021	37	Male	HOSPITAL REGIONAL PNP AREQUIPA	Negative	Negative	Negative	Negative	July	27
2021	65	Female	HOSPITAL REGIONAL PNP AREQUIPA	Negative	Negative	Negative	Negative	July	27
2021	32	Female	HOSPITAL REGIONAL PNP AREQUIPA	Negative	Negative	Negative	Negative	July	27
2021	35	Female	HOSPITAL REGIONAL PNP AREQUIPA	Negative	Negative	Negative	Negative	July	27
2021	32	Male	HOSPITAL REGIONAL PNP AREQUIPA	Negative	Negative	Negative	Negative	July	27
2021	52	Male	HOSPITAL REGIONAL PNP AREQUIPA	Negative	Negative	Negative	Negative	July	27
2021	49	Female	HOSPITAL REGIONAL PNP AREQUIPA	Negative	Negative	Negative	Negative	July	27
2021	59	Female	HOSPITAL REGIONAL PNP AREQUIPA	Negative	Negative	Negative	Negative	July	27
2021	24	Male	HOSPITAL REGIONAL PNP AREQUIPA	Negative	Negative	Negative	Negative	July	27
2021	52	Male	HOSPITAL REGIONAL PNP AREQUIPA	Negative	Negative	Negative	Negative	July	27
2021	35	Female	HOSPITAL REGIONAL PNP AREQUIPA	Negative	Negative	Negative	Negative	July	27
2021	47	Male	HOSPITAL REGIONAL PNP AREQUIPA	Negative	Negative	Negative	Negative	July	27
2021	38	Male	HOSPITAL REGIONAL PNP AREQUIPA	Negative	Negative	Negative	Negative	July	27
2021	63	Male	HOSPITAL REGIONAL PNP AREQUIPA	Negative	Negative	Negative	Negative	July	27
2021	29	Female	HOSPITAL REGIONAL PNP AREQUIPA	Negative	Negative	Negative	Negative	July	27
2021	36	Female	HOSPITAL REGIONAL PNP AREQUIPA	Negative	Negative	Negative	Negative	July	27
2021	26	Male	HOSPITAL REGIONAL PNP AREQUIPA	Negative	Negative	Negative	Negative	July	27
2021	27	Male	HOSPITAL REGIONAL PNP AREQUIPA	Negative	Negative	Negative	Negative	July	27
2021	50	Male	HOSPITAL REGIONAL PNP AREQUIPA	Negative	Negative	Negative	Negative	July	27
2021	29	Female	HOSPITAL REGIONAL HONORIO DELGADO ESPINOZA	Negative	Negative	Negative	Negative	July	27
2021	48	Female	CENTRO DE SALUD MARITZA CAMPOS DIAZ - ZAMACOLA	Negative	Negative	Negative	Negative	July	27
2021	52	Male	CENTRO DE SALUD MARITZA CAMPOS DIAZ - ZAMACOLA	Negative	Negative	Negative	Negative	July	27
2021	59	Female	CENTRO DE SALUD MARITZA CAMPOS DIAZ - ZAMACOLA	Negative	Negative	Negative	Negative	July	27
2021	63	Male	HOSPITAL III GOYENECHE	Negative	Negative	Negative	Negative	July	27
2021	61	Female	HOSPITAL III GOYENECHE	Negative	Negative	Negative	Negative	July	27
2021	38	Male	HOSPITAL III GOYENECHE	Negative	Negative	Negative	Negative	July	27
2021	43	Male	HOSPITAL III GOYENECHE	Negative	Negative	Negative	Negative	July	27
2021	32	Male	HOSPITAL III GOYENECHE	Negative	Negative	Negative	Negative	July	27
2021	64	Female	HOSPITAL III GOYENECHE	Negative	Negative	Negative	Negative	July	27
2021	61	Female	HOSPITAL III GOYENECHE	Negative	Negative	Negative	Negative	July	27
2021	52	Female	HOSPITAL III GOYENECHE	Negative	Negative	Negative	Negative	July	27
2021	46	Male	HOSPITAL III GOYENECHE	Negative	Negative	Negative	Negative	July	27
2021	48	Male	HOSPITAL III GOYENECHE	Negative	Negative	Negative	Negative	July	27
2021	62	Female	HOSPITAL III GOYENECHE	Negative	Negative	Negative	Negative	July	27
2021	65	Female	HOSPITAL III GOYENECHE	Negative	Negative	Negative	Negative	July	27
2021	26	Female	HOSPITAL REGIONAL HONORIO DELGADO ESPINOZA	Negative	Negative	Negative	Negative	July	27
2021	60	Female	HOSPITAL REGIONAL HONORIO DELGADO ESPINOZA	Negative	Negative	Negative	Negative	July	27
2021	52	Male	HOSPITAL REGIONAL PNP AREQUIPA	Negative	Negative	Negative	Negative	July	27
2021	20	Male	HOSPITAL III GOYENECHE	Negative	Negative	Negative	Negative	July	27
2021	52	Male	HOSPITAL III GOYENECHE	Negative	Negative	Negative	Negative	July	27
2021	33	Female	HOSPITAL III GOYENECHE	Negative	Negative	Negative	Negative	July	27
2021	34	Female	HOSPITAL III GOYENECHE	Negative	Negative	Negative	Negative	July	27
2021	79	Male	HOSPITAL III GOYENECHE	Negative	Negative	Negative	Negative	July	27
2021	69	Female	HOSPITAL III GOYENECHE	Negative	Negative	Negative	Negative	July	27
2021	57	Female	CENTRO DE SALUD MARITZA CAMPOS DIAZ - ZAMACOLA	Negative	Negative	Negative	Negative	July	27
2021	47	Female	HOSPITAL REGIONAL PNP AREQUIPA	Negative	Negative	Negative	Negative	July	27
2021	40	Female	HOSPITAL REGIONAL PNP AREQUIPA	Negative	Negative	Negative	Negative	July	27
2021	70	Male	HOSPITAL REGIONAL PNP AREQUIPA	Negative	Negative	Negative	Negative	July	27
2021	38	Male	HOSPITAL REGIONAL PNP AREQUIPA	Negative	Negative	Negative	Negative	July	27
2021	58	Female	HOSPITAL REGIONAL PNP AREQUIPA	Negative	Negative	Negative	Negative	July	27
2021	37	Female	HOSPITAL REGIONAL PNP AREQUIPA	Negative	Negative	Negative	Negative	July	27
2021	31	Male	HOSPITAL REGIONAL PNP AREQUIPA	Negative	Negative	Negative	Negative	July	27
2021	49	Male	HOSPITAL REGIONAL PNP AREQUIPA	Negative	Negative	Negative	Negative	July	27
2021	27	Female	HOSPITAL REGIONAL PNP AREQUIPA	Negative	Negative	Negative	Negative	July	27
2021	58	Male	HOSPITAL REGIONAL PNP AREQUIPA	Negative	Negative	Negative	Negative	July	27
2021	33	Male	HOSPITAL REGIONAL PNP AREQUIPA	Negative	Negative	Negative	Negative	July	27
2021	20	Male	HOSPITAL REGIONAL PNP AREQUIPA	Negative	Negative	Negative	Negative	July	27
2021	30	Female	HOSPITAL REGIONAL PNP AREQUIPA	Negative	Negative	Negative	Negative	July	27
2021	46	Female	HOSPITAL III GOYENECHE	Negative	Negative	Negative	Negative	July	27
2021	24	Male	HOSPITAL III GOYENECHE	Negative	Negative	Negative	Negative	July	27
2021	40	Female	HOSPITAL III GOYENECHE	Negative	Negative	Negative	Negative	July	27
2021	61	Female	HOSPITAL III GOYENECHE	Negative	Negative	Negative	Negative	July	27
2021	32	Male	HOSPITAL III GOYENECHE	Negative	Negative	Negative	Negative	July	27
2021	41	Female	HOSPITAL III GOYENECHE	Negative	Negative	Negative	Negative	July	27
2021	56	Female	HOSPITAL III GOYENECHE	Negative	Negative	Negative	Negative	July	27
2021	50	Female	HOSPITAL III GOYENECHE	Negative	Negative	Negative	Negative	July	27
2021	56	Female	HOSPITAL III GOYENECHE	Negative	Negative	Negative	Negative	July	27
2021	35	Female	HOSPITAL III GOYENECHE	Negative	Negative	Negative	Negative	July	27
2021	53	Female	HOSPITAL III GOYENECHE	Negative	Negative	Negative	Negative	July	27
2021	33	Female	HOSPITAL III GOYENECHE	Negative	Negative	Negative	Negative	July	27
2021	56	Male	HOSPITAL III GOYENECHE	Negative	Negative	Negative	Negative	July	27
2021	38	Female	HOSPITAL III GOYENECHE	Negative	Negative	Negative	Negative	July	27
2021	32	Female	HOSPITAL III GOYENECHE	Negative	Negative	Negative	Negative	July	27
2021	66	Male	HOSPITAL III GOYENECHE	Negative	Negative	Negative	Negative	July	27
2021	32	Male	CENTRO DE SALUD MARITZA CAMPOS DIAZ - ZAMACOLA	Negative	Negative	Negative	Negative	July	27
2021	61	Male	HOSPITAL REGIONAL HONORIO DELGADO ESPINOZA	Negative	Negative	Negative	Negative	July	27
2021	59	Female	HOSPITAL III GOYENECHE	Negative	Negative	Negative	Negative	July	27
2021	29	Female	HOSPITAL III GOYENECHE	Negative	Negative	Negative	Negative	July	27
2021	31	Female	HOSPITAL III GOYENECHE	Negative	Negative	Negative	Negative	July	27
2021	33	Male	HOSPITAL III GOYENECHE	Negative	Negative	Negative	Negative	July	27
2021	23	Female	HOSPITAL III GOYENECHE	Negative	Negative	Negative	Negative	July	27
2021	25	Male	HOSPITAL III GOYENECHE	Negative	Negative	Negative	Negative	July	27
2021	31	Female	HOSPITAL III GOYENECHE	Negative	Negative	Negative	Negative	July	27
2021	27	Female	HOSPITAL III GOYENECHE	Negative	Negative	Negative	Negative	July	27
2021	79	Female	HOSPITAL III GOYENECHE	Negative	Negative	Negative	Negative	July	27
2021	83	Female	HOSPITAL III GOYENECHE	Negative	Negative	Negative	Negative	July	27
2021	42	Male	HOSPITAL III GOYENECHE	Negative	Negative	Negative	Negative	July	27
2021	46	Male	HOSPITAL III GOYENECHE	Negative	Negative	Negative	Negative	July	27
2021	40	Male	HOSPITAL III GOYENECHE	Negative	Negative	Negative	Negative	July	27
2021	19	Female	HOSPITAL REGIONAL HONORIO DELGADO ESPINOZA	Negative	Negative	Negative	Negative	July	27
2021	56	Male	HOSPITAL III GOYENECHE	Negative	Negative	Negative	Negative	July	27
2021	50	Female	HOSPITAL III GOYENECHE	Negative	Negative	Negative	Negative	July	27
2021	14	Male	HOSPITAL III GOYENECHE	Negative	Negative	Negative	Negative	July	27
2021	68	Female	HOSPITAL III GOYENECHE	Negative	Negative	Negative	Negative	July	27
2021	45	Male	HOSPITAL III GOYENECHE	Negative	Negative	Negative	Negative	July	27
2021	0	Male	HOSPITAL REGIONAL HONORIO DELGADO ESPINOZA	Negative	Negative	Negative	Negative	July	27
2021	79	Male	HOSPITAL REGIONAL HONORIO DELGADO ESPINOZA	Negative	Negative	Negative	Negative	July	27
2021	59	Male	HOSPITAL REGIONAL PNP AREQUIPA	Negative	Negative	Negative	Negative	July	27
2021	60	Female	HOSPITAL REGIONAL PNP AREQUIPA	Negative	Negative	Negative	Negative	July	27
2021	48	Female	HOSPITAL REGIONAL PNP AREQUIPA	Negative	Negative	Negative	Negative	July	27
2021	57	Male	HOSPITAL REGIONAL PNP AREQUIPA	Negative	Negative	Negative	Negative	July	27
2021	50	Female	HOSPITAL REGIONAL PNP AREQUIPA	Negative	Negative	Negative	Negative	July	27
2021	32	Female	HOSPITAL REGIONAL PNP AREQUIPA	Negative	Negative	Negative	Negative	July	27
2021	63	Male	HOSPITAL REGIONAL PNP AREQUIPA	Negative	Negative	Negative	Negative	July	27
2021	39	Male	HOSPITAL REGIONAL PNP AREQUIPA	Negative	Negative	Negative	Negative	July	27
2021	38	Male	HOSPITAL REGIONAL PNP AREQUIPA	Negative	Negative	Negative	Negative	July	27
2021	27	Male	HOSPITAL REGIONAL HONORIO DELGADO ESPINOZA	Negative	Negative	Negative	Negative	July	27
2021	59	Female	HOSPITAL III GOYENECHE	Negative	Negative	Negative	Negative	July	27
2021	76	Male	HOSPITAL III GOYENECHE	Negative	Negative	Negative	Negative	July	27
2021	75	Male	HOSPITAL III GOYENECHE	Negative	Negative	Negative	Negative	July	27
2021	47	Female	HOSPITAL III GOYENECHE	Negative	Negative	Negative	Negative	July	27
2021	36	Female	HOSPITAL III GOYENECHE	Negative	Negative	Negative	Negative	July	27
2021	38	Male	HOSPITAL III GOYENECHE	Negative	Negative	Negative	Negative	July	27
2021	50	Male	HOSPITAL III GOYENECHE	Negative	Negative	Negative	Negative	July	27
2021	31	Female	HOSPITAL III GOYENECHE	Negative	Negative	Negative	Negative	July	27
2021	41	Male	HOSPITAL III GOYENECHE	Negative	Negative	Negative	Negative	July	27
2021	52	Female	HOSPITAL III GOYENECHE	Negative	Negative	Negative	Negative	July	27
2021	23	Female	HOSPITAL III GOYENECHE	Negative	Negative	Negative	Negative	July	27
2021	8	Male	HOSPITAL III GOYENECHE	Negative	Negative	Negative	Negative	July	27
2021	39	Female	HOSPITAL III GOYENECHE	Negative	Negative	Negative	Negative	July	27
2021	34	Female	HOSPITAL III GOYENECHE	Negative	Negative	Negative	Negative	July	27
2021	33	Female	HOSPITAL III GOYENECHE	Negative	Negative	Negative	Negative	July	27
2021	60	Female	HOSPITAL III GOYENECHE	Negative	Negative	Negative	Negative	July	27
2021	1	Male	HOSPITAL III GOYENECHE	Negative	Negative	Negative	Negative	July	27
2021	1	Male	HOSPITAL III GOYENECHE	Negative	Negative	Negative	Negative	July	27
2021	23	Male	HOSPITAL REGIONAL PNP AREQUIPA	Negative	Negative	Negative	Negative	July	27
2021	28	Female	HOSPITAL REGIONAL PNP AREQUIPA	Negative	Negative	Negative	Negative	July	27
2021	57	Female	HOSPITAL REGIONAL PNP AREQUIPA	Negative	Negative	Negative	Negative	July	27
2021	58	Female	HOSPITAL REGIONAL PNP AREQUIPA	Negative	Negative	Negative	Negative	July	27
2021	34	Female	HOSPITAL REGIONAL PNP AREQUIPA	Negative	Negative	Negative	Negative	July	27
2021	56	Female	HOSPITAL REGIONAL PNP AREQUIPA	Negative	Negative	Negative	Negative	July	27
2021	40	Female	HOSPITAL REGIONAL PNP AREQUIPA	Negative	Negative	Negative	Negative	July	27
2021	50	Male	HOSPITAL REGIONAL PNP AREQUIPA	Negative	Negative	Negative	Negative	July	27
2021	27	Male	HOSPITAL REGIONAL PNP AREQUIPA	Negative	Negative	Negative	Negative	July	27
2021	14	Female	HOSPITAL REGIONAL PNP AREQUIPA	Negative	Negative	Negative	Negative	July	27
2021	22	Male	HOSPITAL REGIONAL PNP AREQUIPA	Negative	Negative	Negative	Negative	July	27
2021	25	Male	HOSPITAL REGIONAL PNP AREQUIPA	Negative	Negative	Negative	Negative	July	27
2021	65	Male	HOSPITAL REGIONAL PNP AREQUIPA	Negative	Negative	Negative	Negative	July	27
2021	42	Female	HOSPITAL III GOYENECHE	Negative	Negative	Negative	Negative	July	27
2021	47	Female	HOSPITAL III GOYENECHE	Negative	Negative	Negative	Negative	July	27
2021	50	Male	HOSPITAL III GOYENECHE	Negative	Negative	Negative	Negative	July	27
2021	31	Female	HOSPITAL III GOYENECHE	Negative	Negative	Negative	Negative	July	27
2021	31	Female	HOSPITAL III GOYENECHE	Negative	Negative	Negative	Negative	July	27
2021	46	Female	HOSPITAL III GOYENECHE	Negative	Negative	Negative	Negative	July	27
2021	49	Female	HOSPITAL III GOYENECHE	Negative	Negative	Negative	Negative	July	27
2021	38	Female	HOSPITAL III GOYENECHE	Negative	Negative	Negative	Negative	July	27
2021	38	Male	HOSPITAL III GOYENECHE	Negative	Negative	Negative	Negative	July	27
2021	38	Male	HOSPITAL III GOYENECHE	Negative	Negative	Negative	Negative	July	27
2021	48	Male	HOSPITAL III GOYENECHE	Negative	Negative	Negative	Negative	July	27
2021	14	Male	HOSPITAL III GOYENECHE	Negative	Negative	Negative	Negative	July	27
2021	76	Male	HOSPITAL III GOYENECHE	Negative	Negative	Negative	Negative	July	27
2021	25	Male	HOSPITAL III GOYENECHE	Negative	Negative	Negative	Negative	July	27
2021	38	Male	HOSPITAL III GOYENECHE	Negative	Negative	Negative	Negative	July	27
2021	38	Female	HOSPITAL III GOYENECHE	Negative	Negative	Negative	Negative	July	27
2021	24	Female	HOSPITAL III GOYENECHE	Negative	Negative	Negative	Negative	July	27
2021	21	Male	HOSPITAL REGIONAL HONORIO DELGADO ESPINOZA	Negative	Negative	Negative	Negative	July	27
2021	39	Female	HOSPITAL REGIONAL HONORIO DELGADO ESPINOZA	Negative	Negative	Negative	Negative	July	27
2021	51	Female	HOSPITAL REGIONAL HONORIO DELGADO ESPINOZA	Negative	Negative	Negative	Negative	July	27
2021	29	Male	HOSPITAL REGIONAL HONORIO DELGADO ESPINOZA	Negative	Negative	Negative	Negative	July	27
2021	79	Male	CENTRO DE SALUD MARITZA CAMPOS DIAZ - ZAMACOLA	Negative	Negative	Negative	Negative	July	27
2021	39	Male	CENTRO DE SALUD MARITZA CAMPOS DIAZ - ZAMACOLA	Negative	Negative	Negative	Negative	July	27
2021	43	Female	CENTRO DE SALUD MARITZA CAMPOS DIAZ - ZAMACOLA	Negative	Negative	Negative	Negative	July	27
2021	30	Female	HOSPITAL III GOYENECHE	Negative	Negative	Negative	Negative	July	27
2021	34	Female	HOSPITAL III GOYENECHE	Negative	Negative	Negative	Negative	July	27
2021	76	Male	HOSPITAL III GOYENECHE	Negative	Negative	Negative	Negative	July	27
2021	2	Female	HOSPITAL III GOYENECHE	Negative	Negative	Negative	Negative	July	27
2021	29	Female	HOSPITAL III GOYENECHE	Negative	Negative	Negative	Negative	July	27
2021	31	Female	HOSPITAL III GOYENECHE	Negative	Negative	Negative	Negative	July	27
2021	4	Male	HOSPITAL III GOYENECHE	Negative	Negative	Negative	Negative	July	27
2021	30	Female	HOSPITAL III GOYENECHE	Negative	Negative	Negative	Negative	July	27
2021	19	Female	HOSPITAL III GOYENECHE	Negative	Negative	Negative	Negative	July	27
2021	30	Female	HOSPITAL REGIONAL HONORIO DELGADO ESPINOZA	Negative	Negative	Negative	Negative	July	27
2021	37	Male	HOSPITAL REGIONAL PNP AREQUIPA	Negative	Negative	Negative	Negative	July	27
2021	29	Female	HOSPITAL REGIONAL PNP AREQUIPA	Negative	Negative	Negative	Negative	July	27
2021	33	Female	HOSPITAL REGIONAL PNP AREQUIPA	Negative	Negative	Negative	Negative	July	27
2021	54	Male	HOSPITAL REGIONAL PNP AREQUIPA	Negative	Negative	Negative	Negative	July	27
2021	34	Male	HOSPITAL III GOYENECHE	Negative	Negative	Negative	Negative	July	27
2021	75	Male	HOSPITAL III GOYENECHE	Negative	Negative	Negative	Negative	July	27
2021	50	Male	HOSPITAL III GOYENECHE	Negative	Negative	Negative	Negative	July	27
2021	34	Male	HOSPITAL III GOYENECHE	Negative	Negative	Negative	Negative	July	27
2021	46	Female	HOSPITAL III GOYENECHE	Negative	Negative	Negative	Negative	July	27
2021	83	Male	HOSPITAL III GOYENECHE	Negative	Negative	Negative	Negative	July	27
2021	51	Male	HOSPITAL III GOYENECHE	Negative	Negative	Negative	Negative	July	27
2021	36	Female	HOSPITAL REGIONAL HONORIO DELGADO ESPINOZA	Negative	Negative	Negative	Negative	July	27
2021	41	Female	HOSPITAL REGIONAL PNP AREQUIPA	Negative	Negative	Negative	Negative	July	27
2021	60	Male	HOSPITAL REGIONAL PNP AREQUIPA	Negative	Negative	Negative	Negative	July	27
2021	37	Male	HOSPITAL REGIONAL HONORIO DELGADO ESPINOZA	Negative	Negative	Negative	Negative	July	27
2021	45	Female	CENTRO DE SALUD MARITZA CAMPOS DIAZ - ZAMACOLA	Negative	Negative	Negative	Negative	July	27
2021	40	Male	CENTRO DE SALUD MARITZA CAMPOS DIAZ - ZAMACOLA	Negative	Negative	Negative	Negative	July	27
2021	52	Female	HOSPITAL REGIONAL HONORIO DELGADO ESPINOZA	Negative	Negative	Negative	Negative	July	27
2021	58	Male	HOSPITAL III GOYENECHE	Negative	Negative	Negative	Negative	July	27
2021	36	Male	HOSPITAL III GOYENECHE	Negative	Negative	Negative	Negative	July	27
2021	78	Male	HOSPITAL III GOYENECHE	Negative	Negative	Negative	Negative	July	27
2021	38	Female	HOSPITAL III GOYENECHE	Negative	Negative	Negative	Negative	July	27
2021	49	Male	HOSPITAL III GOYENECHE	Negative	Negative	Negative	Negative	July	27
2021	56	Male	HOSPITAL III GOYENECHE	Negative	Negative	Negative	Negative	July	27
2021	60	Male	HOSPITAL III GOYENECHE	Negative	Negative	Negative	Negative	July	27
2021	44	Female	HOSPITAL III GOYENECHE	Negative	Negative	Negative	Negative	July	27
2021	24	Female	HOSPITAL III GOYENECHE	Negative	Negative	Negative	Negative	July	27
2021	32	Male	HOSPITAL III GOYENECHE	Negative	Negative	Negative	Negative	July	27
2021	28	Female	HOSPITAL III GOYENECHE	Negative	Negative	Negative	Negative	July	27
2021	0	Male	HOSPITAL III GOYENECHE	Negative	Negative	Negative	Negative	July	27
2021	28	Male	HOSPITAL III GOYENECHE	Negative	Negative	Negative	Negative	July	27
2021	32	Female	HOSPITAL III GOYENECHE	Negative	Negative	Negative	Negative	July	27
2021	29	Female	HOSPITAL III GOYENECHE	Negative	Negative	Negative	Negative	July	27
2021	70	Female	HOSPITAL III GOYENECHE	Negative	Negative	Negative	Negative	July	27
2021	66	Male	HOSPITAL III GOYENECHE	Negative	Negative	Negative	Negative	July	27
2021	24	Female	HOSPITAL REGIONAL HONORIO DELGADO ESPINOZA	Negative	Negative	Negative	Negative	July	27
2021	60	Female	HOSPITAL REGIONAL HONORIO DELGADO ESPINOZA	Negative	Negative	Negative	Negative	July	27
2021	14	Male	CENTRO DE SALUD MARITZA CAMPOS DIAZ - ZAMACOLA	Negative	Negative	Negative	Negative	July	27
2021	54	Female	CENTRO DE SALUD MARITZA CAMPOS DIAZ - ZAMACOLA	Negative	Negative	Negative	Negative	July	27
2021	83	Female	HOSPITAL III GOYENECHE	Negative	Negative	Negative	Negative	July	27
2021	25	Female	HOSPITAL III GOYENECHE	Negative	Negative	Negative	Negative	July	27
2021	75	Male	HOSPITAL III GOYENECHE	Negative	Negative	Negative	Negative	July	27
2021	31	Male	HOSPITAL III GOYENECHE	Negative	Negative	Negative	Negative	July	27
2021	48	Male	HOSPITAL III GOYENECHE	Negative	Negative	Negative	Negative	July	27
2021	44	Male	HOSPITAL III GOYENECHE	Negative	Negative	Negative	Negative	July	27
2021	68	Female	HOSPITAL III GOYENECHE	Negative	Negative	Negative	Negative	July	27
2021	24	Male	HOSPITAL III GOYENECHE	Negative	Negative	Negative	Negative	July	27
2021	76	Male	HOSPITAL III GOYENECHE	Negative	Negative	Negative	Negative	July	28
2021	21	Male	HOSPITAL III GOYENECHE	Negative	Negative	Negative	Negative	July	28
2021	87	Female	HOSPITAL III GOYENECHE	Negative	Negative	Negative	Negative	July	28
2021	8	Female	CENTRO DE SALUD MARITZA CAMPOS DIAZ - ZAMACOLA	Negative	Negative	Negative	Negative	July	28
2021	28	Male	CENTRO DE SALUD MARITZA CAMPOS DIAZ - ZAMACOLA	Negative	Negative	Negative	Negative	July	28
2021	35	Male	CENTRO DE SALUD MARITZA CAMPOS DIAZ - ZAMACOLA	Negative	Negative	Negative	Negative	July	28
2021	8	Male	CENTRO DE SALUD MARITZA CAMPOS DIAZ - ZAMACOLA	Negative	Negative	Negative	Negative	July	28
2021	47	Female	CENTRO DE SALUD MARITZA CAMPOS DIAZ - ZAMACOLA	Negative	Negative	Negative	Negative	July	28
2021	29	Male	HOSPITAL III GOYENECHE	Negative	Negative	Negative	Negative	July	28
2021	57	Female	HOSPITAL REGIONAL PNP AREQUIPA	Negative	Negative	Negative	Negative	July	28
2021	72	Female	HOSPITAL REGIONAL PNP AREQUIPA	Negative	Negative	Negative	Negative	July	28
2021	74	Male	HOSPITAL REGIONAL PNP AREQUIPA	Negative	Negative	Negative	Negative	July	28
2021	53	Male	HOSPITAL REGIONAL PNP AREQUIPA	Negative	Negative	Negative	Negative	July	28
2021	52	Female	HOSPITAL REGIONAL PNP AREQUIPA	Negative	Negative	Negative	Negative	July	28
2021	48	Female	HOSPITAL REGIONAL PNP AREQUIPA	Negative	Negative	Negative	Negative	July	28
2021	55	Male	HOSPITAL REGIONAL PNP AREQUIPA	Negative	Negative	Negative	Negative	July	28
2021	59	Female	HOSPITAL REGIONAL PNP AREQUIPA	Negative	Negative	Negative	Negative	July	28
2021	37	Female	HOSPITAL REGIONAL PNP AREQUIPA	Negative	Negative	Negative	Negative	July	28
2021	36	Male	HOSPITAL REGIONAL PNP AREQUIPA	Negative	Negative	Negative	Negative	July	28
2021	29	Male	HOSPITAL REGIONAL PNP AREQUIPA	Negative	Negative	Negative	Negative	July	28
2021	51	Male	HOSPITAL REGIONAL PNP AREQUIPA	Negative	Negative	Negative	Negative	July	28
2021	20	Male	HOSPITAL REGIONAL PNP AREQUIPA	Negative	Negative	Negative	Negative	July	28
2021	60	Male	HOSPITAL REGIONAL PNP AREQUIPA	Negative	Negative	Negative	Negative	July	28
2021	29	Female	HOSPITAL REGIONAL PNP AREQUIPA	Negative	Negative	Negative	Negative	July	28
2021	30	Male	HOSPITAL REGIONAL PNP AREQUIPA	Negative	Negative	Negative	Negative	July	28
2021	27	Male	HOSPITAL REGIONAL PNP AREQUIPA	Negative	Negative	Negative	Negative	July	28
2021	36	Male	HOSPITAL REGIONAL PNP AREQUIPA	Negative	Negative	Negative	Negative	July	28
2021	73	Female	HOSPITAL REGIONAL PNP AREQUIPA	Negative	Negative	Negative	Negative	July	28
2021	57	Male	HOSPITAL REGIONAL PNP AREQUIPA	Negative	Negative	Negative	Negative	July	28
2021	38	Male	HOSPITAL REGIONAL PNP AREQUIPA	Negative	Negative	Negative	Negative	July	28
2021	38	Female	HOSPITAL REGIONAL PNP AREQUIPA	Negative	Negative	Negative	Negative	July	28
2021	22	Male	HOSPITAL REGIONAL PNP AREQUIPA	Negative	Negative	Negative	Negative	July	28
2021	32	Female	HOSPITAL III GOYENECHE	Negative	Negative	Negative	Negative	July	28
2021	20	Male	HOSPITAL III GOYENECHE	Negative	Negative	Negative	Negative	July	28
2021	56	Female	HOSPITAL III GOYENECHE	Negative	Negative	Negative	Negative	July	28
2021	29	Female	HOSPITAL III GOYENECHE	Negative	Negative	Negative	Negative	July	28
2021	51	Male	HOSPITAL III GOYENECHE	Negative	Negative	Negative	Negative	July	28
2021	29	Male	HOSPITAL III GOYENECHE	Negative	Negative	Negative	Negative	July	28
2021	32	Female	HOSPITAL REGIONAL HONORIO DELGADO ESPINOZA	Negative	Negative	Negative	Negative	July	28
2021	67	Male	HOSPITAL III GOYENECHE	Negative	Negative	Negative	Negative	July	28
2021	41	Female	HOSPITAL III GOYENECHE	Negative	Negative	Negative	Negative	July	28
2021	63	Female	HOSPITAL III GOYENECHE	Negative	Negative	Negative	Negative	July	28
2021	50	Female	HOSPITAL III GOYENECHE	Negative	Negative	Negative	Negative	July	28
2021	30	Female	HOSPITAL III GOYENECHE	Negative	Negative	Negative	Negative	July	28
2021	38	Female	HOSPITAL III GOYENECHE	Negative	Negative	Negative	Negative	July	28
2021	36	Female	HOSPITAL III GOYENECHE	Negative	Negative	Negative	Negative	July	28
2021	34	Male	HOSPITAL III GOYENECHE	Negative	Negative	Negative	Negative	July	28
2021	24	Male	HOSPITAL III GOYENECHE	Negative	Negative	Negative	Negative	July	28
2021	61	Male	HOSPITAL III GOYENECHE	Negative	Negative	Negative	Negative	July	28
2021	24	Female	HOSPITAL III GOYENECHE	Negative	Negative	Negative	Negative	July	28
2021	74	Male	HOSPITAL III GOYENECHE	Negative	Negative	Negative	Negative	July	28
2021	35	Female	HOSPITAL III GOYENECHE	Negative	Negative	Negative	Negative	July	28
2021	27	Male	HOSPITAL III GOYENECHE	Negative	Negative	Negative	Negative	July	28
2021	83	Female	HOSPITAL III GOYENECHE	Negative	Negative	Negative	Negative	July	28
2021	57	Female	HOSPITAL III GOYENECHE	Negative	Negative	Negative	Negative	July	28
2021	49	Female	HOSPITAL REGIONAL HONORIO DELGADO ESPINOZA	Negative	Negative	Negative	Negative	July	28
2021	64	Male	HOSPITAL III GOYENECHE	Negative	Negative	Negative	Negative	July	28
2021	42	Female	HOSPITAL III GOYENECHE	Negative	Negative	Negative	Negative	July	28
2021	41	Female	HOSPITAL REGIONAL HONORIO DELGADO ESPINOZA	Negative	Negative	Negative	Negative	July	28
2021	76	Female	HOSPITAL REGIONAL PNP AREQUIPA	Negative	Negative	Negative	Negative	July	28
2021	56	Male	HOSPITAL REGIONAL PNP AREQUIPA	Negative	Negative	Negative	Negative	July	28
2021	26	Male	HOSPITAL REGIONAL PNP AREQUIPA	Negative	Negative	Negative	Negative	July	28
2021	54	Female	HOSPITAL REGIONAL PNP AREQUIPA	Negative	Negative	Negative	Negative	July	28
2021	28	Male	HOSPITAL REGIONAL PNP AREQUIPA	Negative	Negative	Negative	Negative	July	28
2021	32	Female	HOSPITAL REGIONAL PNP AREQUIPA	Negative	Negative	Negative	Negative	July	28
2021	24	Male	HOSPITAL REGIONAL PNP AREQUIPA	Negative	Negative	Negative	Negative	July	28
2021	57	Male	HOSPITAL REGIONAL PNP AREQUIPA	Negative	Negative	Negative	Negative	July	28
2021	39	Female	HOSPITAL REGIONAL PNP AREQUIPA	Negative	Negative	Negative	Negative	July	28
2021	41	Female	HOSPITAL REGIONAL PNP AREQUIPA	Negative	Negative	Negative	Negative	July	28
2021	61	Male	HOSPITAL REGIONAL PNP AREQUIPA	Negative	Negative	Negative	Negative	July	28
2021	28	Male	HOSPITAL REGIONAL PNP AREQUIPA	Negative	Negative	Negative	Negative	July	28
2021	10	Male	HOSPITAL III GOYENECHE	Negative	Negative	Negative	Negative	July	28
2021	35	Female	HOSPITAL III GOYENECHE	Negative	Negative	Negative	Negative	July	28
2021	39	Female	HOSPITAL III GOYENECHE	Negative	Negative	Negative	Negative	July	28
2021	46	Female	HOSPITAL III GOYENECHE	Negative	Negative	Negative	Negative	July	28
2021	0	Female	HOSPITAL III GOYENECHE	Negative	Negative	Negative	Negative	July	28
2021	36	Female	HOSPITAL REGIONAL HONORIO DELGADO ESPINOZA	Negative	Negative	Negative	Negative	July	28
2021	42	Male	HOSPITAL REGIONAL HONORIO DELGADO ESPINOZA	Negative	Negative	Negative	Negative	July	28
2021	30	Female	HOSPITAL REGIONAL HONORIO DELGADO ESPINOZA	Negative	Negative	Negative	Negative	July	28
2021	52	Female	HOSPITAL REGIONAL HONORIO DELGADO ESPINOZA	Negative	Negative	Negative	Negative	July	28
2021	64	Female	HOSPITAL REGIONAL HONORIO DELGADO ESPINOZA	Negative	Negative	Negative	Negative	July	28
2021	11	Female	HOSPITAL III GOYENECHE	Negative	Negative	Negative	Negative	July	28
2021	57	Male	HOSPITAL III GOYENECHE	Negative	Negative	Negative	Negative	July	28
2021	54	Female	HOSPITAL III GOYENECHE	Negative	Negative	Negative	Negative	July	28
2021	38	Female	HOSPITAL III GOYENECHE	Negative	Negative	Negative	Negative	July	28
2021	83	Female	HOSPITAL III GOYENECHE	Negative	Negative	Negative	Negative	July	28
2021	61	Male	HOSPITAL III GOYENECHE	Negative	Negative	Negative	Negative	July	28
2021	65	Male	HOSPITAL III GOYENECHE	Negative	Negative	Negative	Negative	July	28
2021	32	Female	HOSPITAL III GOYENECHE	Negative	Negative	Negative	Negative	July	28
2021	29	Female	HOSPITAL III GOYENECHE	Negative	Negative	Negative	Negative	July	28
2021	81	Female	HOSPITAL REGIONAL PNP AREQUIPA	Negative	Negative	Negative	Negative	July	28
2021	56	Female	HOSPITAL III GOYENECHE	Negative	Negative	Negative	Negative	July	28
2021	39	Female	HOSPITAL III GOYENECHE	Negative	Negative	Negative	Negative	July	28
2021	37	Female	HOSPITAL III GOYENECHE	Negative	Negative	Negative	Negative	July	28
2021	9	Female	HOSPITAL III GOYENECHE	Negative	Negative	Negative	Negative	July	28
2021	3	Female	HOSPITAL III GOYENECHE	Negative	Negative	Negative	Negative	July	28
2021	63	Male	HOSPITAL III GOYENECHE	Negative	Negative	Negative	Negative	July	28
2021	31	Male	HOSPITAL REGIONAL PNP AREQUIPA	Negative	Negative	Negative	Negative	July	28
2021	55	Male	HOSPITAL REGIONAL PNP AREQUIPA	Negative	Negative	Negative	Negative	July	28
2021	74	Male	HOSPITAL REGIONAL PNP AREQUIPA	Negative	Negative	Negative	Positive	July	28
2021	45	Male	HOSPITAL REGIONAL PNP AREQUIPA	Negative	Negative	Negative	Negative	July	28
2021	49	Female	HOSPITAL REGIONAL PNP AREQUIPA	Negative	Negative	Negative	Negative	July	28
2021	35	Female	HOSPITAL REGIONAL PNP AREQUIPA	Negative	Negative	Negative	Negative	July	28
2021	34	Male	HOSPITAL REGIONAL PNP AREQUIPA	Negative	Negative	Negative	Negative	July	28
2021	54	Male	HOSPITAL REGIONAL PNP AREQUIPA	Negative	Negative	Negative	Negative	July	28
2021	50	Male	HOSPITAL REGIONAL PNP AREQUIPA	Negative	Negative	Negative	Negative	July	28
2021	20	Male	HOSPITAL REGIONAL PNP AREQUIPA	Negative	Negative	Negative	Negative	July	28
2021	27	Male	HOSPITAL REGIONAL PNP AREQUIPA	Negative	Negative	Negative	Negative	July	28
2021	49	Female	HOSPITAL REGIONAL PNP AREQUIPA	Negative	Negative	Negative	Negative	July	28
2021	56	Female	HOSPITAL REGIONAL PNP AREQUIPA	Negative	Negative	Negative	Negative	July	28
2021	76	Female	HOSPITAL REGIONAL PNP AREQUIPA	Negative	Negative	Negative	Negative	July	28
2021	15	Female	HOSPITAL III GOYENECHE	Negative	Negative	Negative	Negative	July	28
2021	62	Male	HOSPITAL III GOYENECHE	Negative	Negative	Negative	Negative	July	28
2021	57	Male	HOSPITAL III GOYENECHE	Negative	Negative	Negative	Negative	July	28
2021	68	Female	HOSPITAL III GOYENECHE	Negative	Negative	Negative	Negative	July	28
2021	76	Male	HOSPITAL III GOYENECHE	Negative	Negative	Negative	Negative	July	28
2021	31	Female	HOSPITAL III GOYENECHE	Negative	Negative	Negative	Negative	July	28
2021	29	Female	HOSPITAL III GOYENECHE	Negative	Negative	Negative	Negative	July	28
2021	42	Female	HOSPITAL III GOYENECHE	Negative	Negative	Negative	Negative	July	28
2021	11	Female	HOSPITAL III GOYENECHE	Negative	Negative	Negative	Negative	July	28
2021	26	Female	HOSPITAL III GOYENECHE	Negative	Negative	Negative	Negative	July	28
2021	44	Male	HOSPITAL III GOYENECHE	Negative	Negative	Negative	Negative	July	28
2021	20	Female	HOSPITAL III GOYENECHE	Negative	Negative	Negative	Negative	July	28
2021	63	Female	HOSPITAL III GOYENECHE	Negative	Negative	Negative	Negative	July	28
2021	33	Female	HOSPITAL III GOYENECHE	Negative	Negative	Negative	Negative	July	28
2021	47	Male	HOSPITAL III GOYENECHE	Negative	Negative	Negative	Negative	July	28
2021	67	Female	HOSPITAL III GOYENECHE	Negative	Negative	Negative	Negative	July	28
2021	45	Female	HOSPITAL III GOYENECHE	Negative	Negative	Negative	Negative	July	28
2021	38	Male	HOSPITAL REGIONAL HONORIO DELGADO ESPINOZA	Negative	Negative	Negative	Negative	July	28
2021	86	Male	HOSPITAL III GOYENECHE	Negative	Negative	Negative	Negative	July	28
2021	28	Male	HOSPITAL REGIONAL PNP AREQUIPA	Negative	Negative	Negative	Negative	July	28
2021	26	Male	HOSPITAL REGIONAL PNP AREQUIPA	Negative	Negative	Negative	Negative	July	28
2021	33	Male	HOSPITAL REGIONAL PNP AREQUIPA	Negative	Negative	Negative	Negative	July	28
2021	32	Female	CENTRO DE SALUD MARITZA CAMPOS DIAZ - ZAMACOLA	Negative	Negative	Negative	Negative	July	28
2021	59	Female	CENTRO DE SALUD MARITZA CAMPOS DIAZ - ZAMACOLA	Negative	Negative	Negative	Negative	July	28
2021	20	Male	CENTRO DE SALUD MARITZA CAMPOS DIAZ - ZAMACOLA	Negative	Negative	Negative	Negative	July	28
2021	33	Female	HOSPITAL III GOYENECHE	Negative	Negative	Negative	Negative	July	28
2021	87	Male	HOSPITAL III GOYENECHE	Negative	Negative	Negative	Negative	July	28
2021	55	Male	HOSPITAL III GOYENECHE	Negative	Negative	Negative	Negative	July	28
2021	26	Male	HOSPITAL III GOYENECHE	Negative	Negative	Negative	Negative	July	28
2021	68	Female	HOSPITAL III GOYENECHE	Negative	Negative	Negative	Negative	July	28
2021	33	Female	HOSPITAL III GOYENECHE	Negative	Negative	Negative	Negative	July	28
2021	17	Male	HOSPITAL III GOYENECHE	Negative	Negative	Negative	Negative	July	28
2021	78	Female	HOSPITAL III GOYENECHE	Negative	Negative	Negative	Negative	July	28
2021	14	Female	HOSPITAL III GOYENECHE	Negative	Negative	Negative	Negative	July	28
2021	47	Female	HOSPITAL III GOYENECHE	Negative	Negative	Negative	Negative	July	28
2021	25	Male	HOSPITAL III GOYENECHE	Negative	Negative	Negative	Negative	July	28
2021	62	Male	HOSPITAL III GOYENECHE	Negative	Negative	Negative	Negative	July	28
2021	64	Female	HOSPITAL III GOYENECHE	Negative	Negative	Negative	Positive	July	28
2021	57	Male	CENTRO DE SALUD MARITZA CAMPOS DIAZ - ZAMACOLA	Negative	Negative	Negative	Negative	July	28
2021	34	Male	HOSPITAL III GOYENECHE	Negative	Negative	Negative	Negative	July	28
2021	77	Female	HOSPITAL III GOYENECHE	Negative	Negative	Negative	Negative	July	28
2021	46	Female	HOSPITAL III GOYENECHE	Negative	Negative	Negative	Negative	July	28
2021	31	Female	HOSPITAL III GOYENECHE	Negative	Negative	Negative	Negative	July	28
2021	64	Female	HOSPITAL III GOYENECHE	Negative	Negative	Negative	Negative	July	28
2021	22	Female	HOSPITAL III GOYENECHE	Negative	Negative	Negative	Negative	July	28
2021	30	Female	HOSPITAL III GOYENECHE	Negative	Negative	Negative	Negative	July	28
2021	35	Male	HOSPITAL III GOYENECHE	Negative	Negative	Negative	Negative	July	28
2021	46	Male	HOSPITAL III GOYENECHE	Negative	Negative	Negative	Negative	July	28
2021	27	Male	HOSPITAL III GOYENECHE	Negative	Negative	Negative	Negative	July	28
2021	55	Female	HOSPITAL III GOYENECHE	Negative	Negative	Negative	Negative	July	28
2021	97	Male	HOSPITAL III GOYENECHE	Negative	Negative	Negative	Negative	July	28
2021	69	Male	HOSPITAL III GOYENECHE	Negative	Negative	Negative	Negative	July	28
2021	30	Male	HOSPITAL III GOYENECHE	Negative	Negative	Negative	Negative	July	28
2021	45	Male	HOSPITAL III GOYENECHE	Negative	Negative	Negative	Negative	July	28
2021	92	Female	HOSPITAL III GOYENECHE	Negative	Negative	Negative	Negative	July	28
2021	54	Female	HOSPITAL III GOYENECHE	Negative	Negative	Negative	Negative	July	28
2021	38	Female	HOSPITAL III GOYENECHE	Negative	Negative	Negative	Negative	July	28
2021	36	Male	HOSPITAL III GOYENECHE	Negative	Negative	Negative	Negative	July	28
2021	34	Male	CENTRO DE SALUD MARITZA CAMPOS DIAZ - ZAMACOLA	Negative	Negative	Negative	Negative	July	28
2021	27	Male	HOSPITAL REGIONAL HONORIO DELGADO ESPINOZA	Negative	Negative	Negative	Negative	July	28
2021	76	Female	HOSPITAL III GOYENECHE	Negative	Negative	Negative	Negative	July	28
2021	33	Female	HOSPITAL III GOYENECHE	Negative	Negative	Negative	Negative	July	28
2021	62	Male	HOSPITAL III GOYENECHE	Negative	Negative	Negative	Negative	July	28
2021	13	Female	HOSPITAL REGIONAL PNP AREQUIPA	Negative	Negative	Negative	Negative	July	28
2021	47	Male	HOSPITAL REGIONAL PNP AREQUIPA	Negative	Negative	Negative	Negative	July	28
2021	19	Female	HOSPITAL REGIONAL PNP AREQUIPA	Negative	Negative	Negative	Negative	July	28
2021	27	Female	HOSPITAL REGIONAL PNP AREQUIPA	Negative	Negative	Negative	Negative	July	28
2021	44	Female	HOSPITAL REGIONAL PNP AREQUIPA	Negative	Negative	Negative	Negative	July	28
2021	49	Male	HOSPITAL REGIONAL PNP AREQUIPA	Negative	Negative	Negative	Negative	July	28
2021	35	Male	HOSPITAL REGIONAL PNP AREQUIPA	Negative	Negative	Negative	Negative	July	28
2021	58	Male	HOSPITAL REGIONAL PNP AREQUIPA	Negative	Negative	Negative	Negative	July	28
2021	54	Female	HOSPITAL REGIONAL PNP AREQUIPA	Negative	Negative	Negative	Negative	July	28
2021	59	Male	HOSPITAL REGIONAL PNP AREQUIPA	Negative	Negative	Negative	Negative	July	28
2021	30	Female	HOSPITAL REGIONAL PNP AREQUIPA	Negative	Negative	Negative	Negative	July	28
2021	59	Female	HOSPITAL REGIONAL HONORIO DELGADO ESPINOZA	Negative	Negative	Negative	Negative	July	28
2021	38	Male	HOSPITAL REGIONAL HONORIO DELGADO ESPINOZA	Negative	Negative	Negative	Negative	July	28
2021	26	Female	HOSPITAL REGIONAL HONORIO DELGADO ESPINOZA	Negative	Negative	Negative	Negative	July	28
2021	40	Female	HOSPITAL REGIONAL HONORIO DELGADO ESPINOZA	Negative	Negative	Negative	Negative	July	28
2021	65	Male	HOSPITAL REGIONAL HONORIO DELGADO ESPINOZA	Negative	Negative	Negative	Negative	July	28
2021	46	Female	HOSPITAL REGIONAL HONORIO DELGADO ESPINOZA	Negative	Negative	Negative	Negative	July	28
2021	33	Female	HOSPITAL REGIONAL HONORIO DELGADO ESPINOZA	Negative	Negative	Negative	Negative	July	28
2021	35	Female	HOSPITAL REGIONAL HONORIO DELGADO ESPINOZA	Negative	Negative	Negative	Negative	July	28
2021	40	Female	HOSPITAL REGIONAL HONORIO DELGADO ESPINOZA	Negative	Negative	Negative	Negative	July	28
2021	3	Male	HOSPITAL III GOYENECHE	Negative	Negative	Negative	Negative	July	28
2021	63	Male	HOSPITAL III GOYENECHE	Negative	Negative	Negative	Negative	July	28
2021	48	Male	HOSPITAL III GOYENECHE	Negative	Negative	Negative	Negative	July	28
2021	39	Female	HOSPITAL III GOYENECHE	Negative	Negative	Negative	Negative	July	28
2021	48	Female	HOSPITAL III GOYENECHE	Negative	Negative	Negative	Negative	July	28
2021	73	Male	HOSPITAL III GOYENECHE	Negative	Negative	Negative	Negative	July	28
2021	15	Female	HOSPITAL III GOYENECHE	Negative	Negative	Negative	Negative	July	28
2021	58	Male	HOSPITAL III GOYENECHE	Negative	Negative	Negative	Negative	July	28
2021	32	Female	HOSPITAL III GOYENECHE	Negative	Negative	Negative	Negative	July	28
2021	61	Male	HOSPITAL III GOYENECHE	Negative	Negative	Negative	Negative	July	28
2021	82	Female	HOSPITAL III GOYENECHE	Negative	Negative	Negative	Negative	July	28
2021	8	Female	HOSPITAL III GOYENECHE	Negative	Negative	Negative	Negative	July	28
2021	38	Female	HOSPITAL REGIONAL HONORIO DELGADO ESPINOZA	Negative	Negative	Negative	Negative	July	28
2021	73	Female	CENTRO DE SALUD MARITZA CAMPOS DIAZ - ZAMACOLA	Negative	Negative	Negative	Negative	July	28
2021	42	Female	HOSPITAL III GOYENECHE	Negative	Negative	Negative	Negative	July	28
2021	24	Male	HOSPITAL III GOYENECHE	Negative	Negative	Negative	Negative	July	28
2021	51	Female	CENTRO DE SALUD MARITZA CAMPOS DIAZ - ZAMACOLA	Negative	Negative	Negative	Negative	July	28
2021	29	Female	HOSPITAL III GOYENECHE	Negative	Negative	Negative	Negative	July	28
2021	30	Male	HOSPITAL III GOYENECHE	Negative	Negative	Negative	Negative	July	28
2021	46	Male	HOSPITAL III GOYENECHE	Negative	Negative	Negative	Negative	July	28
2021	8	Male	HOSPITAL III GOYENECHE	Negative	Negative	Negative	Negative	July	28
2021	12	Female	HOSPITAL III GOYENECHE	Negative	Negative	Negative	Negative	July	28
2021	5	Female	HOSPITAL III GOYENECHE	Negative	Negative	Negative	Negative	July	28
2021	51	Male	HOSPITAL III GOYENECHE	Negative	Negative	Negative	Negative	July	28
2021	97	Female	HOSPITAL III GOYENECHE	Negative	Negative	Negative	Negative	July	28
2021	35	Female	HOSPITAL III GOYENECHE	Negative	Negative	Negative	Negative	July	28
2021	40	Female	HOSPITAL III GOYENECHE	Negative	Negative	Negative	Negative	July	28
2021	28	Female	HOSPITAL III GOYENECHE	Negative	Negative	Negative	Negative	July	28
2021	38	Female	HOSPITAL III GOYENECHE	Negative	Negative	Negative	Negative	July	28
2021	92	Female	HOSPITAL III GOYENECHE	Negative	Negative	Negative	Negative	July	28
2021	34	Female	HOSPITAL III GOYENECHE	Negative	Negative	Negative	Negative	July	28
2021	44	Male	HOSPITAL III GOYENECHE	Negative	Negative	Negative	Negative	July	28
2021	81	Male	HOSPITAL III GOYENECHE	Negative	Negative	Negative	Negative	July	28
2021	32	Female	HOSPITAL REGIONAL HONORIO DELGADO ESPINOZA	Negative	Negative	Negative	Negative	July	28
2021	33	Female	HOSPITAL REGIONAL HONORIO DELGADO ESPINOZA	Negative	Negative	Negative	Negative	July	28
2021	0	Female	HOSPITAL REGIONAL HONORIO DELGADO ESPINOZA	Negative	Negative	Negative	Negative	July	28
2021	32	Female	HOSPITAL III GOYENECHE	Negative	Negative	Negative	Negative	July	29
2021	26	Female	HOSPITAL III GOYENECHE	Negative	Negative	Negative	Negative	July	29
2021	50	Female	HOSPITAL III GOYENECHE	Negative	Negative	Negative	Negative	July	29
2021	26	Female	HOSPITAL III GOYENECHE	Negative	Negative	Negative	Negative	July	29
2021	87	Female	HOSPITAL III GOYENECHE	Negative	Negative	Negative	Negative	July	29
2021	2	Female	HOSPITAL III GOYENECHE	Negative	Negative	Negative	Negative	July	29
2021	85	Male	HOSPITAL III GOYENECHE	Negative	Negative	Negative	Negative	July	29
2021	68	Male	HOSPITAL III GOYENECHE	Negative	Negative	Negative	Negative	July	29
2021	2	Male	HOSPITAL III GOYENECHE	Negative	Negative	Negative	Negative	July	29
2021	11	Male	HOSPITAL REGIONAL HONORIO DELGADO ESPINOZA	Negative	Negative	Negative	Negative	July	29
2021	28	Female	HOSPITAL III GOYENECHE	Negative	Negative	Negative	Negative	July	29
2021	2	Female	HOSPITAL III GOYENECHE	Negative	Negative	Negative	Negative	July	29
2021	19	Female	HOSPITAL III GOYENECHE	Negative	Negative	Negative	Negative	July	29
2021	34	Female	HOSPITAL REGIONAL PNP AREQUIPA	Negative	Negative	Negative	Negative	July	29
2021	54	Female	HOSPITAL REGIONAL PNP AREQUIPA	Negative	Negative	Negative	Negative	July	29
2021	65	Female	HOSPITAL REGIONAL PNP AREQUIPA	Negative	Negative	Negative	Negative	July	29
2021	42	Male	HOSPITAL REGIONAL PNP AREQUIPA	Negative	Negative	Negative	Negative	July	29
2021	61	Male	HOSPITAL REGIONAL PNP AREQUIPA	Negative	Negative	Negative	Negative	July	29
2021	56	Male	HOSPITAL REGIONAL PNP AREQUIPA	Negative	Negative	Negative	Negative	July	29
2021	41	Female	HOSPITAL REGIONAL PNP AREQUIPA	Negative	Negative	Negative	Negative	July	29
2021	25	Female	HOSPITAL REGIONAL PNP AREQUIPA	Negative	Negative	Negative	Negative	July	29
2021	46	Female	HOSPITAL REGIONAL PNP AREQUIPA	Negative	Negative	Negative	Negative	July	29
2021	18	Male	HOSPITAL REGIONAL PNP AREQUIPA	Negative	Negative	Negative	Negative	July	29
2021	33	Male	HOSPITAL REGIONAL PNP AREQUIPA	Negative	Negative	Negative	Negative	July	29
2021	53	Female	HOSPITAL REGIONAL PNP AREQUIPA	Negative	Negative	Negative	Negative	July	29
2021	31	Male	HOSPITAL REGIONAL PNP AREQUIPA	Negative	Negative	Negative	Negative	July	29
2021	51	Female	HOSPITAL REGIONAL HONORIO DELGADO ESPINOZA	Negative	Negative	Negative	Negative	July	29
2021	61	Female	HOSPITAL III GOYENECHE	Negative	Negative	Negative	Negative	July	29
2021	76	Male	HOSPITAL III GOYENECHE	Negative	Negative	Negative	Negative	July	29
2021	56	Male	HOSPITAL III GOYENECHE	Negative	Negative	Negative	Negative	July	29
2021	17	Male	HOSPITAL III GOYENECHE	Negative	Negative	Negative	Negative	July	29
2021	83	Female	HOSPITAL III GOYENECHE	Negative	Negative	Negative	Negative	July	29
2021	63	Male	HOSPITAL III GOYENECHE	Negative	Negative	Negative	Negative	July	29
2021	72	Male	HOSPITAL III GOYENECHE	Negative	Negative	Negative	Negative	July	29
2021	27	Male	HOSPITAL III GOYENECHE	Negative	Negative	Negative	Negative	July	29
2021	32	Male	HOSPITAL III GOYENECHE	Negative	Negative	Negative	Negative	July	29
2021	34	Female	HOSPITAL III GOYENECHE	Negative	Negative	Negative	Negative	July	29
2021	64	Male	HOSPITAL III GOYENECHE	Negative	Negative	Negative	Negative	July	29
2021	43	Female	HOSPITAL III GOYENECHE	Negative	Negative	Negative	Negative	July	29
2021	20	Male	HOSPITAL III GOYENECHE	Negative	Negative	Negative	Negative	July	29
2021	61	Female	HOSPITAL III GOYENECHE	Negative	Negative	Negative	Negative	July	29
2021	51	Male	HOSPITAL III GOYENECHE	Negative	Negative	Negative	Negative	July	29
2021	77	Female	HOSPITAL REGIONAL PNP AREQUIPA	Negative	Negative	Negative	Negative	July	29
2021	51	Female	HOSPITAL REGIONAL PNP AREQUIPA	Negative	Negative	Negative	Negative	July	29
2021	52	Male	HOSPITAL REGIONAL PNP AREQUIPA	Negative	Negative	Negative	Negative	July	29
2021	51	Male	HOSPITAL REGIONAL PNP AREQUIPA	Negative	Negative	Negative	Negative	July	29
2021	64	Female	HOSPITAL REGIONAL PNP AREQUIPA	Negative	Negative	Negative	Negative	July	29
2021	43	Female	HOSPITAL REGIONAL PNP AREQUIPA	Negative	Negative	Negative	Negative	July	29
2021	59	Male	HOSPITAL REGIONAL PNP AREQUIPA	Negative	Negative	Negative	Negative	July	29
2021	44	Female	HOSPITAL REGIONAL PNP AREQUIPA	Negative	Negative	Negative	Negative	July	29
2021	63	Male	HOSPITAL REGIONAL PNP AREQUIPA	Negative	Negative	Negative	Negative	July	29
2021	37	Female	HOSPITAL REGIONAL PNP AREQUIPA	Negative	Negative	Negative	Negative	July	29
2021	29	Female	HOSPITAL REGIONAL PNP AREQUIPA	Negative	Negative	Negative	Negative	July	29
2021	51	Male	HOSPITAL REGIONAL PNP AREQUIPA	Negative	Negative	Negative	Negative	July	29
2021	34	Male	HOSPITAL REGIONAL PNP AREQUIPA	Negative	Negative	Negative	Negative	July	29
2021	53	Female	HOSPITAL REGIONAL PNP AREQUIPA	Negative	Negative	Negative	Negative	July	29
2021	35	Female	HOSPITAL REGIONAL PNP AREQUIPA	Negative	Negative	Negative	Negative	July	29
2021	27	Male	HOSPITAL REGIONAL PNP AREQUIPA	Negative	Negative	Negative	Negative	July	29
2021	55	Female	HOSPITAL REGIONAL PNP AREQUIPA	Negative	Negative	Negative	Negative	July	29
2021	26	Female	HOSPITAL REGIONAL PNP AREQUIPA	Negative	Negative	Negative	Negative	July	29
2021	56	Male	HOSPITAL REGIONAL PNP AREQUIPA	Negative	Negative	Negative	Negative	July	29
2021	37	Female	HOSPITAL REGIONAL PNP AREQUIPA	Negative	Negative	Negative	Negative	July	29
2021	42	Female	HOSPITAL REGIONAL PNP AREQUIPA	Negative	Negative	Negative	Negative	July	29
2021	24	Female	HOSPITAL REGIONAL PNP AREQUIPA	Negative	Negative	Negative	Negative	July	29
2021	46	Male	HOSPITAL III GOYENECHE	Negative	Negative	Negative	Negative	July	29
2021	53	Male	HOSPITAL III GOYENECHE	Negative	Negative	Negative	Negative	July	29
2021	56	Male	HOSPITAL III GOYENECHE	Negative	Negative	Negative	Negative	July	29
2021	56	Female	HOSPITAL III GOYENECHE	Negative	Negative	Negative	Negative	July	29
2021	53	Male	HOSPITAL III GOYENECHE	Negative	Negative	Negative	Negative	July	29
2021	27	Female	HOSPITAL III GOYENECHE	Negative	Negative	Negative	Negative	July	29
2021	36	Female	HOSPITAL REGIONAL HONORIO DELGADO ESPINOZA	Negative	Negative	Negative	Negative	July	29
2021	18	Male	HOSPITAL REGIONAL HONORIO DELGADO ESPINOZA	Negative	Negative	Negative	Negative	July	29
2021	45	Female	HOSPITAL REGIONAL HONORIO DELGADO ESPINOZA	Negative	Negative	Negative	Negative	July	29
2021	64	Male	HOSPITAL III GOYENECHE	Negative	Negative	Negative	Negative	July	29
2021	25	Female	HOSPITAL III GOYENECHE	Negative	Negative	Negative	Negative	July	29
2021	52	Male	HOSPITAL III GOYENECHE	Negative	Negative	Negative	Negative	July	29
2021	14	Male	HOSPITAL III GOYENECHE	Negative	Negative	Negative	Negative	July	29
2021	78	Female	HOSPITAL III GOYENECHE	Negative	Negative	Negative	Negative	July	29
2021	48	Female	HOSPITAL III GOYENECHE	Negative	Negative	Negative	Negative	July	29
2021	30	Female	HOSPITAL III GOYENECHE	Negative	Negative	Negative	Negative	July	29
2021	35	Male	HOSPITAL III GOYENECHE	Negative	Negative	Negative	Negative	July	29
2021	57	Male	HOSPITAL III GOYENECHE	Negative	Negative	Negative	Negative	July	29
2021	33	Male	HOSPITAL III GOYENECHE	Negative	Negative	Negative	Negative	July	29
2021	53	Female	HOSPITAL III GOYENECHE	Negative	Negative	Negative	Negative	July	29
2021	78	Male	HOSPITAL III GOYENECHE	Negative	Negative	Negative	Negative	July	29
2021	59	Male	HOSPITAL REGIONAL PNP AREQUIPA	Negative	Negative	Negative	Negative	July	29
2021	49	Male	HOSPITAL REGIONAL PNP AREQUIPA	Negative	Negative	Negative	Negative	July	29
2021	55	Male	HOSPITAL REGIONAL PNP AREQUIPA	Negative	Negative	Negative	Negative	July	29
2021	51	Male	HOSPITAL REGIONAL PNP AREQUIPA	Negative	Negative	Negative	Negative	July	29
2021	33	Female	HOSPITAL REGIONAL PNP AREQUIPA	Negative	Negative	Negative	Negative	July	29
2021	27	Male	HOSPITAL REGIONAL PNP AREQUIPA	Negative	Negative	Negative	Negative	July	29
2021	43	Female	HOSPITAL REGIONAL PNP AREQUIPA	Negative	Negative	Negative	Negative	July	29
2021	26	Male	HOSPITAL REGIONAL PNP AREQUIPA	Negative	Negative	Negative	Negative	July	29
2021	50	Female	HOSPITAL REGIONAL HONORIO DELGADO ESPINOZA	Negative	Negative	Negative	Negative	July	29
2021	28	Female	HOSPITAL REGIONAL HONORIO DELGADO ESPINOZA	Negative	Negative	Negative	Negative	July	29
2021	1	Male	HOSPITAL REGIONAL HONORIO DELGADO ESPINOZA	Negative	Negative	Negative	Negative	July	29
2021	45	Female	CENTRO DE SALUD MARITZA CAMPOS DIAZ - ZAMACOLA	Negative	Negative	Negative	Negative	July	29
2021	60	Male	HOSPITAL III GOYENECHE	Negative	Negative	Negative	Negative	July	29
2021	30	Male	HOSPITAL III GOYENECHE	Negative	Negative	Negative	Negative	July	29
2021	47	Male	HOSPITAL III GOYENECHE	Negative	Negative	Negative	Negative	July	29
2021	28	Male	HOSPITAL III GOYENECHE	Negative	Negative	Negative	Negative	July	29
2021	54	Female	HOSPITAL III GOYENECHE	Negative	Negative	Negative	Negative	July	29
2021	45	Female	HOSPITAL III GOYENECHE	Negative	Negative	Negative	Negative	July	29
2021	3	Male	HOSPITAL III GOYENECHE	Negative	Negative	Negative	Negative	July	29
2021	54	Female	HOSPITAL III GOYENECHE	Negative	Negative	Negative	Negative	July	29
2021	35	Male	HOSPITAL III GOYENECHE	Negative	Negative	Negative	Negative	July	29
2021	57	Male	HOSPITAL III GOYENECHE	Negative	Negative	Negative	Negative	July	29
2021	22	Female	HOSPITAL III GOYENECHE	Negative	Negative	Negative	Negative	July	29
2021	37	Female	HOSPITAL III GOYENECHE	Negative	Negative	Negative	Negative	July	29
2021	31	Female	HOSPITAL III GOYENECHE	Negative	Negative	Negative	Negative	July	29
2021	17	Male	CENTRO DE SALUD MARITZA CAMPOS DIAZ - ZAMACOLA	Negative	Negative	Negative	Negative	July	29
2021	31	Female	HOSPITAL REGIONAL HONORIO DELGADO ESPINOZA	Negative	Negative	Negative	Negative	July	29
2021	7	Female	HOSPITAL III GOYENECHE	Negative	Negative	Negative	Negative	July	29
2021	22	Male	HOSPITAL III GOYENECHE	Negative	Negative	Negative	Negative	July	29
2021	26	Male	HOSPITAL III GOYENECHE	Negative	Negative	Negative	Negative	July	29
2021	66	Male	HOSPITAL III GOYENECHE	Negative	Negative	Negative	Negative	July	29
2021	63	Male	HOSPITAL REGIONAL PNP AREQUIPA	Negative	Negative	Negative	Negative	July	29
2021	57	Male	HOSPITAL REGIONAL PNP AREQUIPA	Negative	Negative	Negative	Negative	July	29
2021	36	Male	HOSPITAL REGIONAL PNP AREQUIPA	Negative	Negative	Negative	Negative	July	29
2021	36	Female	HOSPITAL REGIONAL PNP AREQUIPA	Negative	Negative	Negative	Negative	July	29
2021	58	Male	HOSPITAL REGIONAL PNP AREQUIPA	Negative	Negative	Negative	Negative	July	29
2021	25	Male	HOSPITAL REGIONAL PNP AREQUIPA	Negative	Negative	Negative	Negative	July	29
2021	50	Male	HOSPITAL REGIONAL PNP AREQUIPA	Negative	Negative	Negative	Negative	July	29
2021	42	Female	HOSPITAL REGIONAL PNP AREQUIPA	Negative	Negative	Negative	Negative	July	29
2021	27	Female	HOSPITAL REGIONAL PNP AREQUIPA	Negative	Negative	Negative	Negative	July	29
2021	52	Female	HOSPITAL REGIONAL PNP AREQUIPA	Negative	Negative	Negative	Negative	July	29
2021	67	Male	HOSPITAL III GOYENECHE	Negative	Negative	Negative	Negative	July	29
2021	24	Female	HOSPITAL III GOYENECHE	Negative	Negative	Negative	Negative	July	29
2021	51	Male	HOSPITAL III GOYENECHE	Negative	Negative	Negative	Negative	July	29
2021	43	Male	HOSPITAL III GOYENECHE	Negative	Negative	Negative	Negative	July	29
2021	50	Female	HOSPITAL III GOYENECHE	Negative	Negative	Negative	Negative	July	29
2021	51	Female	HOSPITAL III GOYENECHE	Negative	Negative	Negative	Negative	July	29
2021	59	Male	HOSPITAL III GOYENECHE	Negative	Negative	Negative	Negative	July	29
2021	49	Male	HOSPITAL III GOYENECHE	Negative	Negative	Negative	Negative	July	29
2021	51	Male	HOSPITAL III GOYENECHE	Negative	Negative	Negative	Negative	July	29
2021	42	Female	HOSPITAL III GOYENECHE	Negative	Negative	Negative	Negative	July	29
2021	73	Female	HOSPITAL III GOYENECHE	Negative	Negative	Negative	Negative	July	29
2021	3	Female	HOSPITAL III GOYENECHE	Negative	Negative	Negative	Negative	July	29
2021	45	Male	HOSPITAL III GOYENECHE	Negative	Negative	Negative	Negative	July	29
2021	54	Male	HOSPITAL III GOYENECHE	Negative	Negative	Negative	Negative	July	29
2021	48	Male	HOSPITAL III GOYENECHE	Negative	Negative	Negative	Negative	July	29
2021	63	Male	HOSPITAL III GOYENECHE	Negative	Negative	Negative	Negative	July	29
2021	36	Female	HOSPITAL III GOYENECHE	Negative	Negative	Negative	Negative	July	29
2021	60	Female	HOSPITAL III GOYENECHE	Negative	Negative	Negative	Negative	July	29
2021	46	Female	HOSPITAL III GOYENECHE	Negative	Negative	Negative	Negative	July	29
2021	74	Male	HOSPITAL REGIONAL HONORIO DELGADO ESPINOZA	Negative	Negative	Negative	Negative	July	29
2021	71	Male	HOSPITAL III GOYENECHE	Negative	Negative	Negative	Negative	July	29
2021	34	Female	HOSPITAL REGIONAL HONORIO DELGADO ESPINOZA	Negative	Negative	Negative	Negative	July	29
2021	35	Male	HOSPITAL REGIONAL HONORIO DELGADO ESPINOZA	Negative	Negative	Negative	Negative	July	29
2021	44	Female	HOSPITAL REGIONAL PNP AREQUIPA	Negative	Negative	Negative	Negative	July	29
2021	27	Male	HOSPITAL REGIONAL PNP AREQUIPA	Negative	Negative	Negative	Negative	July	29
2021	20	Male	HOSPITAL REGIONAL PNP AREQUIPA	Negative	Negative	Negative	Negative	July	29
2021	50	Male	HOSPITAL REGIONAL HONORIO DELGADO ESPINOZA	Negative	Negative	Negative	Negative	July	29
2021	73	Female	HOSPITAL III GOYENECHE	Negative	Negative	Negative	Negative	July	29
2021	2	Female	HOSPITAL III GOYENECHE	Negative	Negative	Negative	Negative	July	29
2021	39	Male	HOSPITAL III GOYENECHE	Negative	Negative	Negative	Negative	July	29
2021	35	Male	HOSPITAL III GOYENECHE	Negative	Negative	Negative	Negative	July	29
2021	33	Female	HOSPITAL III GOYENECHE	Negative	Negative	Negative	Negative	July	29
2021	59	Male	HOSPITAL III GOYENECHE	Negative	Negative	Negative	Negative	July	29
2021	26	Female	HOSPITAL III GOYENECHE	Negative	Negative	Negative	Negative	July	29
2021	37	Female	HOSPITAL III GOYENECHE	Negative	Negative	Negative	Negative	July	29
2021	22	Female	HOSPITAL III GOYENECHE	Negative	Negative	Negative	Negative	July	29
2021	31	Female	HOSPITAL III GOYENECHE	Negative	Negative	Negative	Negative	July	29
2021	48	Female	HOSPITAL III GOYENECHE	Negative	Negative	Negative	Negative	July	29
2021	16	Male	HOSPITAL III GOYENECHE	Negative	Negative	Negative	Negative	July	29
2021	39	Female	HOSPITAL III GOYENECHE	Negative	Negative	Negative	Negative	July	29
2021	61	Female	HOSPITAL III GOYENECHE	Negative	Negative	Negative	Negative	July	29
2021	34	Female	HOSPITAL III GOYENECHE	Negative	Negative	Negative	Negative	July	29
2021	17	Female	HOSPITAL III GOYENECHE	Negative	Negative	Negative	Negative	July	29
2021	58	Male	HOSPITAL III GOYENECHE	Negative	Negative	Negative	Negative	July	29
2021	23	Female	HOSPITAL III GOYENECHE	Negative	Negative	Negative	Negative	July	29
2021	66	Male	HOSPITAL III GOYENECHE	Negative	Negative	Negative	Negative	July	29
2021	32	Male	HOSPITAL REGIONAL HONORIO DELGADO ESPINOZA	Negative	Negative	Negative	Negative	July	29
2021	62	Female	HOSPITAL REGIONAL HONORIO DELGADO ESPINOZA	Negative	Negative	Negative	Negative	July	29
2021	41	Female	HOSPITAL III GOYENECHE	Negative	Negative	Negative	Negative	July	29
2021	44	Male	HOSPITAL III GOYENECHE	Negative	Negative	Negative	Negative	July	29
2021	31	Male	HOSPITAL III GOYENECHE	Negative	Negative	Negative	Negative	July	29
2021	25	Female	HOSPITAL III GOYENECHE	Negative	Negative	Negative	Negative	July	29
2021	67	Female	HOSPITAL III GOYENECHE	Negative	Negative	Negative	Negative	July	29
2021	32	Female	HOSPITAL III GOYENECHE	Negative	Negative	Negative	Negative	July	29
2021	22	Female	CENTRO DE SALUD MARITZA CAMPOS DIAZ - ZAMACOLA	Negative	Negative	Negative	Negative	July	29
2021	44	Male	HOSPITAL REGIONAL HONORIO DELGADO ESPINOZA	Negative	Negative	Negative	Negative	July	29
2021	63	Male	HOSPITAL III GOYENECHE	Negative	Negative	Negative	Negative	July	29
2021	27	Female	HOSPITAL III GOYENECHE	Negative	Negative	Negative	Negative	July	29
2021	48	Female	HOSPITAL III GOYENECHE	Negative	Negative	Negative	Negative	July	29
2021	60	Male	HOSPITAL III GOYENECHE	Negative	Negative	Negative	Negative	July	29
2021	79	Male	HOSPITAL III GOYENECHE	Negative	Negative	Negative	Negative	July	29
2021	46	Female	HOSPITAL III GOYENECHE	Negative	Negative	Negative	Negative	July	29
2021	62	Female	HOSPITAL III GOYENECHE	Negative	Negative	Negative	Negative	July	29
2021	46	Female	HOSPITAL III GOYENECHE	Negative	Negative	Negative	Negative	July	29
2021	58	Female	HOSPITAL III GOYENECHE	Negative	Negative	Negative	Negative	July	29
2021	32	Female	HOSPITAL III GOYENECHE	Negative	Negative	Negative	Negative	July	29
2021	34	Male	HOSPITAL III GOYENECHE	Negative	Negative	Negative	Negative	July	29
2021	26	Female	HOSPITAL III GOYENECHE	Negative	Negative	Negative	Negative	July	29
2021	88	Male	HOSPITAL III GOYENECHE	Negative	Negative	Negative	Negative	July	29
2021	64	Male	HOSPITAL III GOYENECHE	Negative	Negative	Negative	Negative	July	29
2021	77	Female	HOSPITAL III GOYENECHE	Negative	Negative	Negative	Negative	July	29
2021	22	Male	HOSPITAL III GOYENECHE	Negative	Negative	Negative	Negative	July	29
2021	6	Male	HOSPITAL III GOYENECHE	Negative	Negative	Negative	Negative	July	29
2021	43	Male	HOSPITAL III GOYENECHE	Negative	Negative	Negative	Negative	July	29
2021	39	Male	HOSPITAL III GOYENECHE	Negative	Negative	Negative	Negative	July	29
2021	50	Female	HOSPITAL III GOYENECHE	Negative	Negative	Negative	Negative	July	29
2021	66	Female	HOSPITAL III GOYENECHE	Negative	Negative	Negative	Negative	July	29
2021	5	Male	HOSPITAL III GOYENECHE	Negative	Negative	Negative	Positive	July	29
2021	51	Male	HOSPITAL III GOYENECHE	Negative	Negative	Negative	Negative	July	29
2021	24	Male	HOSPITAL III GOYENECHE	Negative	Negative	Negative	Negative	July	29
2021	52	Male	HOSPITAL III GOYENECHE	Negative	Negative	Negative	Negative	July	29
2021	31	Male	HOSPITAL III GOYENECHE	Negative	Negative	Negative	Negative	July	30
2021	32	Male	HOSPITAL III GOYENECHE	Negative	Negative	Negative	Negative	July	30
2021	44	Male	HOSPITAL III GOYENECHE	Negative	Negative	Negative	Negative	July	30
2021	28	Female	HOSPITAL III GOYENECHE	Negative	Negative	Negative	Negative	July	30
2021	37	Male	HOSPITAL III GOYENECHE	Negative	Negative	Negative	Negative	July	30
2021	35	Female	HOSPITAL III GOYENECHE	Negative	Negative	Negative	Negative	July	30
2021	34	Male	HOSPITAL III GOYENECHE	Negative	Negative	Negative	Negative	July	30
2021	31	Female	HOSPITAL III GOYENECHE	Negative	Negative	Negative	Negative	July	30
2021	27	Female	HOSPITAL III GOYENECHE	Negative	Negative	Negative	Negative	July	30
2021	66	Male	HOSPITAL III GOYENECHE	Negative	Negative	Negative	Negative	July	30
2021	46	Female	HOSPITAL III GOYENECHE	Negative	Negative	Negative	Negative	July	30
2021	40	Male	HOSPITAL III GOYENECHE	Negative	Negative	Negative	Negative	July	30
2021	21	Male	HOSPITAL III GOYENECHE	Negative	Negative	Negative	Negative	July	30
2021	53	Male	HOSPITAL III GOYENECHE	Negative	Negative	Negative	Negative	July	30
2021	64	Female	HOSPITAL III GOYENECHE	Negative	Negative	Negative	Negative	July	30
2021	52	Female	HOSPITAL III GOYENECHE	Negative	Negative	Negative	Negative	July	30
2021	54	Female	HOSPITAL III GOYENECHE	Negative	Negative	Negative	Negative	July	30
2021	39	Female	HOSPITAL III GOYENECHE	Negative	Negative	Negative	Negative	July	30
2021	37	Female	HOSPITAL III GOYENECHE	Negative	Negative	Negative	Negative	July	30
2021	43	Female	HOSPITAL REGIONAL PNP AREQUIPA	Negative	Negative	Negative	Negative	July	30
2021	50	Male	HOSPITAL REGIONAL PNP AREQUIPA	Negative	Negative	Negative	Negative	July	30
2021	66	Female	HOSPITAL REGIONAL PNP AREQUIPA	Negative	Negative	Negative	Negative	July	30
2021	24	Male	HOSPITAL REGIONAL PNP AREQUIPA	Negative	Negative	Negative	Negative	July	30
2021	50	Female	HOSPITAL REGIONAL PNP AREQUIPA	Negative	Negative	Negative	Negative	July	30
2021	85	Female	HOSPITAL REGIONAL PNP AREQUIPA	Negative	Negative	Negative	Negative	July	30
2021	73	Male	HOSPITAL REGIONAL PNP AREQUIPA	Negative	Negative	Negative	Negative	July	30
2021	42	Male	HOSPITAL REGIONAL PNP AREQUIPA	Negative	Negative	Negative	Negative	July	30
2021	51	Female	HOSPITAL REGIONAL PNP AREQUIPA	Negative	Negative	Negative	Negative	July	30
2021	58	Female	HOSPITAL REGIONAL PNP AREQUIPA	Negative	Negative	Negative	Negative	July	30
2021	56	Male	HOSPITAL REGIONAL PNP AREQUIPA	Negative	Negative	Negative	Negative	July	30
2021	62	Female	HOSPITAL REGIONAL PNP AREQUIPA	Negative	Negative	Negative	Negative	July	30
2021	54	Male	HOSPITAL REGIONAL PNP AREQUIPA	Negative	Negative	Negative	Negative	July	30
2021	60	Female	HOSPITAL REGIONAL HONORIO DELGADO ESPINOZA	Negative	Negative	Negative	Negative	July	30
2021	44	Female	HOSPITAL REGIONAL HONORIO DELGADO ESPINOZA	Negative	Negative	Negative	Negative	July	30
2021	62	Male	HOSPITAL III GOYENECHE	Negative	Negative	Negative	Negative	July	30
2021	34	Female	HOSPITAL III GOYENECHE	Negative	Negative	Negative	Negative	July	30
2021	48	Female	HOSPITAL III GOYENECHE	Negative	Negative	Negative	Negative	July	30
2021	25	Female	HOSPITAL III GOYENECHE	Negative	Negative	Negative	Negative	July	30
2021	28	Female	HOSPITAL III GOYENECHE	Negative	Negative	Negative	Negative	July	30
2021	78	Female	HOSPITAL III GOYENECHE	Negative	Negative	Negative	Negative	July	30
2021	89	Male	HOSPITAL III GOYENECHE	Negative	Negative	Negative	Negative	July	30
2021	48	Male	HOSPITAL III GOYENECHE	Negative	Negative	Negative	Negative	July	30
2021	63	Male	HOSPITAL III GOYENECHE	Negative	Negative	Negative	Negative	July	30
2021	44	Female	HOSPITAL III GOYENECHE	Negative	Negative	Negative	Negative	July	30
2021	22	Female	HOSPITAL III GOYENECHE	Negative	Negative	Negative	Negative	July	30
2021	30	Male	HOSPITAL III GOYENECHE	Negative	Negative	Negative	Negative	July	30
2021	57	Male	HOSPITAL III GOYENECHE	Negative	Negative	Negative	Negative	July	30
2021	10	Male	HOSPITAL III GOYENECHE	Negative	Negative	Negative	Negative	July	30
2021	33	Female	HOSPITAL REGIONAL HONORIO DELGADO ESPINOZA	Negative	Negative	Negative	Negative	July	30
2021	24	Female	HOSPITAL III GOYENECHE	Negative	Negative	Negative	Negative	July	30
2021	51	Male	HOSPITAL REGIONAL PNP AREQUIPA	Negative	Negative	Negative	Negative	July	30
2021	59	Male	HOSPITAL REGIONAL PNP AREQUIPA	Negative	Negative	Negative	Negative	July	30
2021	40	Male	HOSPITAL REGIONAL PNP AREQUIPA	Negative	Negative	Negative	Negative	July	30
2021	51	Male	HOSPITAL REGIONAL PNP AREQUIPA	Negative	Negative	Negative	Negative	July	30
2021	29	Male	HOSPITAL REGIONAL PNP AREQUIPA	Negative	Negative	Negative	Negative	July	30
2021	54	Female	HOSPITAL III GOYENECHE	Negative	Negative	Negative	Negative	July	30
2021	18	Male	HOSPITAL REGIONAL HONORIO DELGADO ESPINOZA	Negative	Negative	Negative	Negative	July	30
2021	84	Female	HOSPITAL REGIONAL HONORIO DELGADO ESPINOZA	Negative	Negative	Negative	Negative	July	30
2021	50	Male	HOSPITAL REGIONAL HONORIO DELGADO ESPINOZA	Negative	Negative	Negative	Negative	July	30
2021	51	Female	HOSPITAL REGIONAL HONORIO DELGADO ESPINOZA	Negative	Negative	Negative	Negative	July	30
2021	35	Female	HOSPITAL REGIONAL HONORIO DELGADO ESPINOZA	Negative	Negative	Negative	Negative	July	30
2021	45	Male	HOSPITAL III GOYENECHE	Negative	Negative	Negative	Positive	July	30
2021	33	Female	HOSPITAL III GOYENECHE	Negative	Negative	Negative	Negative	July	30
2021	30	Female	HOSPITAL III GOYENECHE	Negative	Negative	Negative	Negative	July	30
2021	85	Male	HOSPITAL III GOYENECHE	Negative	Negative	Negative	Negative	July	30
2021	25	Female	HOSPITAL REGIONAL HONORIO DELGADO ESPINOZA	Negative	Negative	Negative	Negative	July	30
2021	35	Female	HOSPITAL REGIONAL HONORIO DELGADO ESPINOZA	Negative	Negative	Negative	Negative	July	30
2021	64	Female	HOSPITAL III GOYENECHE	Negative	Negative	Negative	Negative	July	30
2021	37	Male	HOSPITAL III GOYENECHE	Negative	Negative	Negative	Negative	July	30
2021	46	Female	HOSPITAL III GOYENECHE	Negative	Negative	Negative	Negative	July	30
2021	39	Female	HOSPITAL III GOYENECHE	Negative	Negative	Negative	Negative	July	30
2021	28	Male	HOSPITAL III GOYENECHE	Negative	Negative	Negative	Negative	July	30
2021	62	Male	HOSPITAL III GOYENECHE	Negative	Negative	Negative	Negative	July	30
2021	26	Female	HOSPITAL III GOYENECHE	Negative	Negative	Negative	Negative	July	30
2021	38	Female	HOSPITAL III GOYENECHE	Negative	Negative	Negative	Negative	July	30
2021	13	Female	HOSPITAL III GOYENECHE	Negative	Negative	Negative	Negative	July	30
2021	67	Female	HOSPITAL III GOYENECHE	Negative	Negative	Negative	Negative	July	30
2021	26	Female	HOSPITAL III GOYENECHE	Negative	Negative	Negative	Negative	July	30
2021	24	Female	HOSPITAL III GOYENECHE	Negative	Negative	Negative	Negative	July	30
2021	24	Male	HOSPITAL III GOYENECHE	Negative	Negative	Negative	Negative	July	30
2021	19	Female	HOSPITAL III GOYENECHE	Negative	Negative	Negative	Negative	July	30
2021	43	Female	HOSPITAL III GOYENECHE	Negative	Negative	Negative	Negative	July	30
2021	81	Male	HOSPITAL III GOYENECHE	Negative	Negative	Negative	Negative	July	30
2021	51	Male	HOSPITAL III GOYENECHE	Negative	Negative	Negative	Negative	July	30
2021	24	Male	HOSPITAL III GOYENECHE	Negative	Negative	Negative	Negative	July	30
2021	41	Female	HOSPITAL III GOYENECHE	Negative	Negative	Negative	Negative	July	30
2021	48	Female	HOSPITAL III GOYENECHE	Negative	Negative	Negative	Negative	July	30
2021	89	Male	HOSPITAL III GOYENECHE	Negative	Negative	Negative	Negative	July	30
2021	54	Female	HOSPITAL III GOYENECHE	Negative	Negative	Negative	Negative	July	30
2021	61	Female	HOSPITAL III GOYENECHE	Negative	Negative	Negative	Negative	July	30
2021	42	Female	HOSPITAL III GOYENECHE	Negative	Negative	Negative	Negative	July	30
2021	58	Male	HOSPITAL III GOYENECHE	Negative	Negative	Negative	Negative	July	30
2021	29	Female	HOSPITAL III GOYENECHE	Negative	Negative	Negative	Positive	July	30
2021	47	Female	HOSPITAL III GOYENECHE	Negative	Negative	Negative	Negative	July	30
2021	53	Female	HOSPITAL III GOYENECHE	Negative	Negative	Negative	Negative	July	30
2021	69	Male	HOSPITAL III GOYENECHE	Negative	Negative	Negative	Negative	July	30
2021	81	Male	HOSPITAL III GOYENECHE	Negative	Negative	Negative	Negative	July	30
2021	3	Male	HOSPITAL III GOYENECHE	Negative	Negative	Negative	Negative	July	30
2021	25	Female	HOSPITAL III GOYENECHE	Negative	Negative	Negative	Negative	July	30
2021	76	Male	HOSPITAL III GOYENECHE	Negative	Negative	Negative	Negative	July	30
2021	60	Female	HOSPITAL III GOYENECHE	Negative	Negative	Negative	Negative	July	30
2021	65	Female	HOSPITAL REGIONAL PNP AREQUIPA	Negative	Negative	Negative	Negative	July	30
2021	6	Female	HOSPITAL III GOYENECHE	Negative	Negative	Negative	Negative	July	30
2021	48	Male	HOSPITAL REGIONAL PNP AREQUIPA	Negative	Negative	Negative	Negative	July	30
2021	47	Female	HOSPITAL REGIONAL PNP AREQUIPA	Negative	Negative	Negative	Negative	July	30
2021	16	Male	HOSPITAL REGIONAL PNP AREQUIPA	Negative	Negative	Negative	Negative	July	30
2021	40	Male	HOSPITAL REGIONAL PNP AREQUIPA	Negative	Negative	Negative	Negative	July	30
2021	57	Male	HOSPITAL REGIONAL HONORIO DELGADO ESPINOZA	Negative	Negative	Negative	Negative	July	30
2021	38	Female	HOSPITAL REGIONAL HONORIO DELGADO ESPINOZA	Negative	Negative	Negative	Negative	July	30
2021	37	Female	HOSPITAL REGIONAL HONORIO DELGADO ESPINOZA	Negative	Negative	Negative	Negative	July	30
2021	37	Female	HOSPITAL REGIONAL HONORIO DELGADO ESPINOZA	Negative	Negative	Negative	Negative	July	30
2021	51	Female	HOSPITAL III GOYENECHE	Negative	Negative	Negative	Negative	July	30
2021	30	Male	HOSPITAL III GOYENECHE	Negative	Negative	Negative	Negative	July	30
2021	70	Male	HOSPITAL III GOYENECHE	Negative	Negative	Negative	Negative	July	30
2021	32	Female	HOSPITAL III GOYENECHE	Negative	Negative	Negative	Negative	July	30
2021	68	Female	HOSPITAL III GOYENECHE	Negative	Negative	Negative	Negative	July	30
2021	88	Female	HOSPITAL III GOYENECHE	Negative	Negative	Negative	Negative	July	30
2021	47	Male	HOSPITAL REGIONAL HONORIO DELGADO ESPINOZA	Negative	Negative	Negative	Negative	July	30
2021	33	Female	HOSPITAL REGIONAL HONORIO DELGADO ESPINOZA	Negative	Negative	Negative	Negative	July	30
2021	34	Male	HOSPITAL III GOYENECHE	Negative	Negative	Negative	Negative	July	30
2021	18	Male	HOSPITAL III GOYENECHE	Negative	Negative	Negative	Negative	July	30
2021	73	Male	HOSPITAL III GOYENECHE	Negative	Negative	Negative	Negative	July	30
2021	46	Female	HOSPITAL III GOYENECHE	Negative	Negative	Negative	Negative	July	30
2021	57	Male	HOSPITAL REGIONAL HONORIO DELGADO ESPINOZA	Negative	Negative	Negative	Negative	July	30
2021	32	Male	HOSPITAL III GOYENECHE	Negative	Negative	Negative	Negative	July	30
2021	59	Female	HOSPITAL III GOYENECHE	Negative	Negative	Negative	Negative	July	30
2021	6	Male	HOSPITAL III GOYENECHE	Negative	Negative	Negative	Negative	July	30
2021	62	Male	HOSPITAL III GOYENECHE	Negative	Negative	Negative	Negative	July	30
2021	51	Female	HOSPITAL III GOYENECHE	Negative	Negative	Negative	Negative	July	30
2021	63	Female	HOSPITAL III GOYENECHE	Negative	Negative	Negative	Negative	July	30
2021	26	Female	HOSPITAL III GOYENECHE	Negative	Negative	Negative	Negative	July	30
2021	41	Male	HOSPITAL III GOYENECHE	Negative	Negative	Negative	Negative	July	30
2021	48	Female	HOSPITAL III GOYENECHE	Negative	Negative	Negative	Negative	July	30
2021	64	Male	HOSPITAL III GOYENECHE	Negative	Negative	Negative	Negative	July	30
2021	30	Female	HOSPITAL III GOYENECHE	Negative	Negative	Negative	Negative	July	30
2021	36	Male	HOSPITAL III GOYENECHE	Negative	Negative	Negative	Negative	July	30
2021	77	Male	HOSPITAL III GOYENECHE	Negative	Negative	Negative	Negative	July	30
2021	36	Female	HOSPITAL III GOYENECHE	Negative	Negative	Negative	Negative	August	31
2021	67	Male	HOSPITAL III GOYENECHE	Negative	Negative	Negative	Negative	August	31
2021	61	Female	HOSPITAL III GOYENECHE	Negative	Negative	Negative	Negative	August	31
2021	68	Male	HOSPITAL III GOYENECHE	Negative	Negative	Negative	Negative	August	31
2021	57	Male	HOSPITAL III GOYENECHE	Negative	Negative	Negative	Negative	August	31
2021	77	Female	HOSPITAL III GOYENECHE	Negative	Negative	Negative	Negative	August	31
2021	35	Female	HOSPITAL III GOYENECHE	Negative	Negative	Negative	Negative	August	31
2021	48	Female	HOSPITAL III GOYENECHE	Negative	Negative	Negative	Negative	August	31
2021	32	Male	HOSPITAL III GOYENECHE	Negative	Negative	Negative	Negative	August	31
2021	81	Female	HOSPITAL III GOYENECHE	Negative	Negative	Negative	Negative	August	31
2021	48	Female	HOSPITAL III GOYENECHE	Negative	Negative	Negative	Negative	August	31
2021	23	Female	HOSPITAL III GOYENECHE	Negative	Negative	Negative	Negative	August	31
2021	66	Male	HOSPITAL III GOYENECHE	Negative	Negative	Negative	Negative	August	31
2021	65	Male	HOSPITAL III GOYENECHE	Negative	Negative	Negative	Negative	August	31
2021	34	Male	HOSPITAL REGIONAL HONORIO DELGADO ESPINOZA	Negative	Negative	Negative	Negative	August	31
2021	11	Female	CENTRO DE SALUD MARITZA CAMPOS DIAZ - ZAMACOLA	Negative	Negative	Negative	Negative	August	31
2021	50	Female	HOSPITAL REGIONAL PNP AREQUIPA	Negative	Negative	Negative	Negative	August	31
2021	49	Male	HOSPITAL REGIONAL PNP AREQUIPA	Negative	Negative	Negative	Negative	August	31
2021	34	Female	HOSPITAL REGIONAL PNP AREQUIPA	Negative	Negative	Negative	Negative	August	31
2021	56	Male	HOSPITAL REGIONAL PNP AREQUIPA	Negative	Negative	Negative	Negative	August	31
2021	50	Female	HOSPITAL REGIONAL PNP AREQUIPA	Negative	Negative	Negative	Negative	August	31
2021	52	Female	HOSPITAL REGIONAL PNP AREQUIPA	Negative	Negative	Negative	Negative	August	31
2021	31	Female	HOSPITAL REGIONAL PNP AREQUIPA	Negative	Negative	Negative	Negative	August	31
2021	1	Male	HOSPITAL REGIONAL HONORIO DELGADO ESPINOZA	Negative	Negative	Negative	Negative	August	31
2021	37	Male	HOSPITAL REGIONAL HONORIO DELGADO ESPINOZA	Negative	Negative	Negative	Negative	August	31
2021	29	Female	HOSPITAL REGIONAL HONORIO DELGADO ESPINOZA	Negative	Negative	Negative	Negative	August	31
2021	45	Female	HOSPITAL III GOYENECHE	Negative	Negative	Negative	Negative	August	31
2021	51	Male	HOSPITAL III GOYENECHE	Negative	Negative	Negative	Negative	August	31
2021	76	Male	HOSPITAL III GOYENECHE	Negative	Negative	Negative	Negative	August	31
2021	17	Male	HOSPITAL III GOYENECHE	Negative	Negative	Negative	Negative	August	31
2021	45	Male	HOSPITAL III GOYENECHE	Negative	Negative	Negative	Negative	August	31
2021	46	Male	HOSPITAL III GOYENECHE	Negative	Negative	Negative	Negative	August	31
2021	14	Female	HOSPITAL III GOYENECHE	Negative	Negative	Negative	Negative	August	31
2021	53	Male	HOSPITAL III GOYENECHE	Negative	Negative	Negative	Negative	August	31
2021	38	Male	HOSPITAL III GOYENECHE	Negative	Negative	Negative	Negative	August	31
2021	58	Male	HOSPITAL III GOYENECHE	Negative	Negative	Negative	Negative	August	31
2021	28	Female	HOSPITAL III GOYENECHE	Negative	Negative	Negative	Negative	August	31
2021	66	Female	HOSPITAL III GOYENECHE	Negative	Negative	Negative	Negative	August	31
2021	56	Male	HOSPITAL III GOYENECHE	Negative	Negative	Negative	Negative	August	31
2021	50	Male	HOSPITAL REGIONAL HONORIO DELGADO ESPINOZA	Negative	Negative	Negative	Negative	August	31
2021	95	Female	HOSPITAL REGIONAL HONORIO DELGADO ESPINOZA	Negative	Negative	Negative	Negative	August	31
2021	37	Female	HOSPITAL REGIONAL HONORIO DELGADO ESPINOZA	Negative	Negative	Negative	Negative	August	31
2021	56	Female	HOSPITAL III GOYENECHE	Negative	Negative	Negative	Negative	August	31
2021	24	Male	HOSPITAL REGIONAL HONORIO DELGADO ESPINOZA	Negative	Negative	Negative	Negative	August	31
2021	49	Female	HOSPITAL REGIONAL PNP AREQUIPA	Negative	Negative	Negative	Negative	August	31
2021	56	Male	HOSPITAL REGIONAL PNP AREQUIPA	Negative	Negative	Negative	Negative	August	31
2021	54	Female	HOSPITAL REGIONAL PNP AREQUIPA	Negative	Negative	Negative	Negative	August	31
2021	58	Male	HOSPITAL REGIONAL PNP AREQUIPA	Negative	Negative	Negative	Negative	August	31
2021	33	Female	HOSPITAL REGIONAL PNP AREQUIPA	Negative	Negative	Negative	Negative	August	31
2021	40	Male	HOSPITAL REGIONAL PNP AREQUIPA	Negative	Negative	Negative	Negative	August	31
2021	22	Female	HOSPITAL REGIONAL PNP AREQUIPA	Negative	Negative	Negative	Negative	August	31
2021	37	Male	HOSPITAL REGIONAL PNP AREQUIPA	Negative	Negative	Negative	Negative	August	31
2021	25	Female	HOSPITAL REGIONAL PNP AREQUIPA	Negative	Negative	Negative	Negative	August	31
2021	32	Female	HOSPITAL REGIONAL HONORIO DELGADO ESPINOZA	Negative	Negative	Negative	Negative	August	31
2021	33	Female	HOSPITAL REGIONAL HONORIO DELGADO ESPINOZA	Negative	Negative	Negative	Negative	August	31
2021	40	Female	HOSPITAL REGIONAL HONORIO DELGADO ESPINOZA	Negative	Negative	Negative	Negative	August	31
2021	40	Female	HOSPITAL REGIONAL HONORIO DELGADO ESPINOZA	Negative	Negative	Negative	Negative	August	31
2021	35	Female	HOSPITAL REGIONAL HONORIO DELGADO ESPINOZA	Negative	Negative	Negative	Negative	August	31
2021	51	Female	HOSPITAL REGIONAL HONORIO DELGADO ESPINOZA	Negative	Negative	Negative	Negative	August	31
2021	38	Male	HOSPITAL REGIONAL HONORIO DELGADO ESPINOZA	Negative	Negative	Negative	Negative	August	31
2021	26	Female	HOSPITAL REGIONAL HONORIO DELGADO ESPINOZA	Negative	Negative	Negative	Negative	August	31
2021	28	Female	HOSPITAL REGIONAL HONORIO DELGADO ESPINOZA	Negative	Negative	Negative	Negative	August	31
2021	23	Female	HOSPITAL III GOYENECHE	Negative	Negative	Negative	Negative	August	31
2021	48	Female	HOSPITAL III GOYENECHE	Negative	Negative	Negative	Negative	August	31
2021	46	Female	HOSPITAL III GOYENECHE	Negative	Negative	Negative	Negative	August	31
2021	75	Male	HOSPITAL III GOYENECHE	Negative	Negative	Negative	Negative	August	31
2021	88	Male	HOSPITAL III GOYENECHE	Negative	Negative	Negative	Negative	August	31
2021	45	Male	HOSPITAL III GOYENECHE	Negative	Negative	Negative	Negative	August	31
2021	26	Male	HOSPITAL III GOYENECHE	Negative	Negative	Negative	Negative	August	31
2021	61	Female	HOSPITAL III GOYENECHE	Negative	Negative	Negative	Negative	August	31
2021	66	Female	HOSPITAL III GOYENECHE	Negative	Negative	Negative	Negative	August	31
2021	28	Female	HOSPITAL III GOYENECHE	Negative	Negative	Negative	Negative	August	31
2021	59	Female	HOSPITAL III GOYENECHE	Negative	Negative	Negative	Negative	August	31
2021	30	Female	HOSPITAL III GOYENECHE	Negative	Negative	Negative	Negative	August	31
2021	83	Female	HOSPITAL III GOYENECHE	Negative	Negative	Negative	Negative	August	31
2021	88	Male	HOSPITAL III GOYENECHE	Negative	Negative	Negative	Negative	August	31
2021	61	Female	HOSPITAL III GOYENECHE	Negative	Negative	Negative	Negative	August	31
2021	30	Female	HOSPITAL III GOYENECHE	Negative	Negative	Negative	Negative	August	31
2021	1	Male	HOSPITAL III GOYENECHE	Negative	Negative	Negative	Negative	August	31
2021	46	Female	HOSPITAL III GOYENECHE	Negative	Negative	Negative	Negative	August	31
2021	43	Male	HOSPITAL III GOYENECHE	Negative	Negative	Negative	Negative	August	31
2021	46	Female	HOSPITAL III GOYENECHE	Negative	Negative	Negative	Negative	August	31
2021	0	Female	HOSPITAL REGIONAL HONORIO DELGADO ESPINOZA	Negative	Negative	Negative	Negative	August	31
2021	25	Male	HOSPITAL REGIONAL PNP AREQUIPA	Negative	Negative	Negative	Negative	August	31
2021	63	Male	HOSPITAL REGIONAL PNP AREQUIPA	Negative	Negative	Negative	Negative	August	31
2021	53	Female	HOSPITAL REGIONAL PNP AREQUIPA	Negative	Negative	Negative	Negative	August	31
2021	59	Male	HOSPITAL REGIONAL PNP AREQUIPA	Negative	Negative	Negative	Negative	August	31
2021	60	Male	HOSPITAL REGIONAL PNP AREQUIPA	Negative	Negative	Negative	Negative	August	31
2021	37	Male	HOSPITAL REGIONAL PNP AREQUIPA	Negative	Negative	Negative	Negative	August	31
2021	32	Female	HOSPITAL REGIONAL PNP AREQUIPA	Negative	Negative	Negative	Negative	August	31
2021	48	Female	HOSPITAL REGIONAL PNP AREQUIPA	Negative	Negative	Negative	Negative	August	31
2021	76	Female	HOSPITAL III GOYENECHE	Negative	Negative	Negative	Negative	August	31
2021	47	Male	HOSPITAL III GOYENECHE	Negative	Negative	Negative	Negative	August	31
2021	28	Male	HOSPITAL III GOYENECHE	Negative	Negative	Negative	Negative	August	31
2021	38	Female	HOSPITAL III GOYENECHE	Negative	Negative	Negative	Negative	August	31
2021	62	Female	HOSPITAL III GOYENECHE	Negative	Negative	Negative	Negative	August	31
2021	75	Male	HOSPITAL III GOYENECHE	Negative	Negative	Negative	Negative	August	31
2021	13	Male	HOSPITAL III GOYENECHE	Negative	Negative	Negative	Negative	August	31
2021	81	Male	HOSPITAL III GOYENECHE	Negative	Negative	Negative	Negative	August	31
2021	26	Female	HOSPITAL REGIONAL HONORIO DELGADO ESPINOZA	Negative	Negative	Negative	Negative	August	31
2021	57	Male	HOSPITAL III GOYENECHE	Negative	Negative	Negative	Negative	August	31
2021	50	Male	HOSPITAL III GOYENECHE	Negative	Negative	Negative	Negative	August	31
2021	36	Male	HOSPITAL III GOYENECHE	Negative	Negative	Negative	Negative	August	31
2021	67	Female	HOSPITAL REGIONAL HONORIO DELGADO ESPINOZA	Negative	Negative	Negative	Negative	August	31
2021	35	Female	HOSPITAL III GOYENECHE	Negative	Negative	Negative	Negative	August	31
2021	66	Female	HOSPITAL REGIONAL HONORIO DELGADO ESPINOZA	Negative	Negative	Negative	Negative	August	31
2021	59	Female	HOSPITAL III GOYENECHE	Negative	Negative	Negative	Negative	August	31
2021	45	Female	HOSPITAL III GOYENECHE	Negative	Negative	Negative	Negative	August	31
2021	55	Female	HOSPITAL III GOYENECHE	Negative	Negative	Negative	Negative	August	31
2021	23	Female	HOSPITAL III GOYENECHE	Negative	Negative	Negative	Negative	August	31
2021	25	Male	HOSPITAL REGIONAL PNP AREQUIPA	Negative	Negative	Negative	Negative	August	31
2021	34	Female	HOSPITAL REGIONAL PNP AREQUIPA	Negative	Negative	Negative	Negative	August	31
2021	58	Male	HOSPITAL REGIONAL PNP AREQUIPA	Negative	Negative	Negative	Negative	August	31
2021	26	Female	HOSPITAL REGIONAL PNP AREQUIPA	Negative	Negative	Negative	Negative	August	31
2021	48	Female	HOSPITAL III GOYENECHE	Negative	Negative	Negative	Negative	August	31
2021	46	Male	HOSPITAL III GOYENECHE	Negative	Negative	Negative	Negative	August	31
2021	81	Male	HOSPITAL III GOYENECHE	Negative	Negative	Negative	Negative	August	31
2021	35	Female	HOSPITAL III GOYENECHE	Negative	Negative	Negative	Negative	August	31
2021	38	Male	HOSPITAL III GOYENECHE	Negative	Negative	Negative	Negative	August	31
2021	11	Female	HOSPITAL III GOYENECHE	Negative	Negative	Negative	Negative	August	31
2021	85	Female	HOSPITAL III GOYENECHE	Negative	Negative	Negative	Negative	August	31
2021	30	Female	HOSPITAL III GOYENECHE	Negative	Negative	Negative	Negative	August	31
2021	59	Male	HOSPITAL III GOYENECHE	Negative	Negative	Negative	Negative	August	31
2021	45	Female	HOSPITAL III GOYENECHE	Negative	Negative	Negative	Negative	August	31
2021	73	Female	HOSPITAL III GOYENECHE	Negative	Negative	Negative	Negative	August	31
2021	51	Female	HOSPITAL III GOYENECHE	Negative	Negative	Negative	Negative	August	31
2021	0	Male	HOSPITAL III GOYENECHE	Negative	Negative	Negative	Positive	August	31
2021	44	Male	HOSPITAL III GOYENECHE	Negative	Negative	Negative	Negative	August	31
2021	55	Male	HOSPITAL III GOYENECHE	Negative	Negative	Negative	Negative	August	31
2021	63	Female	HOSPITAL III GOYENECHE	Negative	Negative	Negative	Negative	August	31
2021	77	Female	HOSPITAL III GOYENECHE	Negative	Negative	Negative	Negative	August	31
2021	74	Female	HOSPITAL III GOYENECHE	Negative	Negative	Negative	Negative	August	31
2021	63	Male	HOSPITAL III GOYENECHE	Negative	Negative	Negative	Negative	August	31
2021	25	Female	HOSPITAL III GOYENECHE	Negative	Negative	Negative	Negative	August	31
2021	4	Female	HOSPITAL III GOYENECHE	Negative	Negative	Negative	Negative	August	31
2021	25	Female	HOSPITAL REGIONAL HONORIO DELGADO ESPINOZA	Negative	Negative	Negative	Negative	August	31
2021	40	Female	HOSPITAL REGIONAL PNP AREQUIPA	Negative	Negative	Negative	Negative	August	31
2021	58	Male	HOSPITAL REGIONAL PNP AREQUIPA	Negative	Negative	Negative	Negative	August	31
2021	75	Female	HOSPITAL REGIONAL PNP AREQUIPA	Negative	Negative	Negative	Negative	August	31
2021	53	Female	HOSPITAL REGIONAL PNP AREQUIPA	Negative	Negative	Negative	Negative	August	31
2021	68	Female	HOSPITAL REGIONAL PNP AREQUIPA	Negative	Negative	Negative	Negative	August	31
2021	18	Male	HOSPITAL REGIONAL PNP AREQUIPA	Negative	Negative	Negative	Negative	August	31
2021	38	Female	HOSPITAL REGIONAL PNP AREQUIPA	Negative	Negative	Negative	Negative	August	31
2021	1	Male	HOSPITAL REGIONAL HONORIO DELGADO ESPINOZA	Negative	Negative	Negative	Negative	August	31
2021	3	Female	HOSPITAL REGIONAL HONORIO DELGADO ESPINOZA	Negative	Negative	Negative	Negative	August	31
2021	87	Female	HOSPITAL III GOYENECHE	Negative	Negative	Negative	Negative	August	31
2021	38	Male	HOSPITAL III GOYENECHE	Negative	Negative	Negative	Negative	August	31
2021	23	Female	HOSPITAL III GOYENECHE	Negative	Negative	Negative	Negative	August	31
2021	34	Female	HOSPITAL III GOYENECHE	Negative	Negative	Negative	Negative	August	31
2021	63	Female	HOSPITAL III GOYENECHE	Negative	Negative	Negative	Negative	August	31
2021	46	Female	HOSPITAL III GOYENECHE	Negative	Negative	Negative	Negative	August	31
2021	83	Male	HOSPITAL REGIONAL HONORIO DELGADO ESPINOZA	Negative	Negative	Negative	Negative	August	31
2021	3	Female	HOSPITAL REGIONAL HONORIO DELGADO ESPINOZA	Negative	Negative	Negative	Positive	August	31
2021	90	Male	HOSPITAL REGIONAL HONORIO DELGADO ESPINOZA	Negative	Negative	Negative	Negative	August	31
2021	42	Male	HOSPITAL III GOYENECHE	Negative	Negative	Negative	Negative	August	31
2021	75	Female	HOSPITAL III GOYENECHE	Negative	Negative	Negative	Negative	August	31
2021	51	Female	HOSPITAL III GOYENECHE	Negative	Negative	Negative	Negative	August	31
2021	37	Male	HOSPITAL III GOYENECHE	Negative	Negative	Negative	Negative	August	31
2021	85	Female	HOSPITAL III GOYENECHE	Negative	Negative	Negative	Negative	August	31
2021	70	Male	HOSPITAL III GOYENECHE	Negative	Negative	Negative	Negative	August	31
2021	23	Female	HOSPITAL III GOYENECHE	Negative	Negative	Negative	Negative	August	31
2021	18	Female	HOSPITAL III GOYENECHE	Negative	Negative	Negative	Negative	August	31
2021	27	Male	HOSPITAL REGIONAL HONORIO DELGADO ESPINOZA	Negative	Negative	Negative	Negative	August	32
2021	7	Male	HOSPITAL REGIONAL HONORIO DELGADO ESPINOZA	Negative	Negative	Negative	Negative	August	32
2021	83	Female	HOSPITAL III GOYENECHE	Negative	Negative	Negative	Negative	August	32
2021	70	Female	HOSPITAL III GOYENECHE	Negative	Negative	Negative	Negative	August	32
2021	25	Female	HOSPITAL III GOYENECHE	Negative	Negative	Negative	Negative	August	32
2021	53	Male	HOSPITAL III GOYENECHE	Negative	Negative	Negative	Negative	August	32
2021	37	Female	HOSPITAL III GOYENECHE	Negative	Negative	Negative	Negative	August	32
2021	69	Male	HOSPITAL III GOYENECHE	Negative	Negative	Negative	Negative	August	32
2021	43	Female	HOSPITAL III GOYENECHE	Negative	Negative	Negative	Negative	August	32
2021	1	Male	HOSPITAL III GOYENECHE	Negative	Negative	Negative	Negative	August	32
2021	48	Male	HOSPITAL III GOYENECHE	Negative	Negative	Negative	Negative	August	32
2021	17	Male	HOSPITAL III GOYENECHE	Negative	Negative	Negative	Negative	August	32
2021	76	Female	HOSPITAL III GOYENECHE	Negative	Negative	Negative	Negative	August	32
2021	36	Female	HOSPITAL III GOYENECHE	Negative	Negative	Negative	Negative	August	32
2021	34	Female	HOSPITAL III GOYENECHE	Negative	Negative	Negative	Negative	August	32
2021	38	Female	HOSPITAL III GOYENECHE	Negative	Negative	Negative	Negative	August	32
2021	59	Female	HOSPITAL REGIONAL PNP AREQUIPA	Negative	Negative	Negative	Negative	August	32
2021	78	Male	HOSPITAL REGIONAL PNP AREQUIPA	Negative	Negative	Negative	Negative	August	32
2021	58	Male	HOSPITAL REGIONAL PNP AREQUIPA	Negative	Negative	Negative	Negative	August	32
2021	58	Female	HOSPITAL REGIONAL PNP AREQUIPA	Negative	Negative	Negative	Negative	August	32
2021	56	Male	HOSPITAL REGIONAL PNP AREQUIPA	Negative	Negative	Negative	Negative	August	32
2021	46	Male	HOSPITAL REGIONAL PNP AREQUIPA	Negative	Negative	Negative	Negative	August	32
2021	59	Male	HOSPITAL REGIONAL PNP AREQUIPA	Negative	Negative	Negative	Negative	August	32
2021	72	Male	HOSPITAL III GOYENECHE	Negative	Negative	Negative	Negative	August	32
2021	33	Female	HOSPITAL III GOYENECHE	Negative	Negative	Negative	Negative	August	32
2021	73	Male	HOSPITAL III GOYENECHE	Negative	Negative	Negative	Negative	August	32
2021	23	Female	HOSPITAL III GOYENECHE	Negative	Negative	Negative	Negative	August	32
2021	31	Male	HOSPITAL REGIONAL HONORIO DELGADO ESPINOZA	Negative	Negative	Negative	Negative	August	32
2021	55	Male	HOSPITAL III GOYENECHE	Negative	Negative	Negative	Negative	August	32
2021	67	Female	HOSPITAL III GOYENECHE	Negative	Negative	Negative	Negative	August	32
2021	55	Male	HOSPITAL III GOYENECHE	Negative	Negative	Negative	Negative	August	32
2021	28	Female	HOSPITAL III GOYENECHE	Negative	Negative	Negative	Negative	August	32
2021	56	Female	HOSPITAL III GOYENECHE	Negative	Negative	Negative	Negative	August	32
2021	64	Female	HOSPITAL III GOYENECHE	Negative	Negative	Negative	Negative	August	32
2021	34	Male	HOSPITAL III GOYENECHE	Negative	Negative	Negative	Negative	August	32
2021	38	Male	HOSPITAL III GOYENECHE	Negative	Negative	Negative	Negative	August	32
2021	84	Female	HOSPITAL III GOYENECHE	Negative	Negative	Negative	Negative	August	32
2021	3	Male	HOSPITAL III GOYENECHE	Negative	Negative	Negative	Negative	August	32
2021	59	Female	HOSPITAL III GOYENECHE	Negative	Negative	Negative	Negative	August	32
2021	35	Female	HOSPITAL III GOYENECHE	Negative	Negative	Negative	Negative	August	32
2021	35	Male	HOSPITAL REGIONAL HONORIO DELGADO ESPINOZA	Negative	Negative	Negative	Negative	August	32
2021	85	Female	HOSPITAL III GOYENECHE	Negative	Negative	Negative	Negative	August	32
2021	12	Male	HOSPITAL III GOYENECHE	Negative	Negative	Negative	Negative	August	32
2021	45	Female	HOSPITAL III GOYENECHE	Negative	Negative	Negative	Negative	August	32
2021	40	Male	HOSPITAL III GOYENECHE	Negative	Negative	Negative	Negative	August	32
2021	48	Male	HOSPITAL III GOYENECHE	Negative	Negative	Negative	Negative	August	32
2021	19	Male	HOSPITAL III GOYENECHE	Negative	Negative	Negative	Negative	August	32
2021	49	Female	HOSPITAL III GOYENECHE	Negative	Negative	Negative	Negative	August	32
2021	41	Female	HOSPITAL III GOYENECHE	Negative	Negative	Negative	Negative	August	32
2021	23	Male	HOSPITAL REGIONAL HONORIO DELGADO ESPINOZA	Negative	Negative	Negative	Negative	August	32
2021	53	Male	HOSPITAL REGIONAL PNP AREQUIPA	Negative	Negative	Negative	Negative	August	32
2021	52	Female	HOSPITAL REGIONAL PNP AREQUIPA	Negative	Negative	Negative	Negative	August	32
2021	80	Female	HOSPITAL REGIONAL PNP AREQUIPA	Negative	Negative	Negative	Negative	August	32
2021	33	Male	HOSPITAL REGIONAL HONORIO DELGADO ESPINOZA	Negative	Negative	Negative	Negative	August	32
2021	31	Female	HOSPITAL REGIONAL HONORIO DELGADO ESPINOZA	Negative	Negative	Negative	Negative	August	32
2021	39	Female	HOSPITAL III GOYENECHE	Negative	Negative	Negative	Negative	August	32
2021	64	Female	HOSPITAL III GOYENECHE	Negative	Negative	Negative	Negative	August	32
2021	27	Male	HOSPITAL III GOYENECHE	Negative	Negative	Negative	Negative	August	32
2021	40	Male	HOSPITAL III GOYENECHE	Negative	Negative	Negative	Negative	August	32
2021	32	Male	HOSPITAL III GOYENECHE	Negative	Negative	Negative	Negative	August	32
2021	21	Female	HOSPITAL III GOYENECHE	Negative	Negative	Negative	Negative	August	32
2021	43	Female	HOSPITAL III GOYENECHE	Negative	Negative	Negative	Negative	August	32
2021	75	Female	HOSPITAL III GOYENECHE	Negative	Negative	Negative	Negative	August	32
2021	38	Female	HOSPITAL III GOYENECHE	Negative	Negative	Negative	Negative	August	32
2021	52	Female	HOSPITAL III GOYENECHE	Negative	Negative	Negative	Negative	August	32
2021	60	Male	HOSPITAL III GOYENECHE	Negative	Negative	Negative	Negative	August	32
2021	38	Female	HOSPITAL III GOYENECHE	Negative	Negative	Negative	Negative	August	32
2021	16	Male	HOSPITAL III GOYENECHE	Negative	Negative	Negative	Negative	August	32
2021	17	Male	HOSPITAL III GOYENECHE	Negative	Negative	Negative	Negative	August	32
2021	68	Male	HOSPITAL III GOYENECHE	Negative	Negative	Negative	Negative	August	32
2021	28	Female	HOSPITAL III GOYENECHE	Negative	Negative	Negative	Negative	August	32
2021	43	Female	HOSPITAL III GOYENECHE	Negative	Negative	Negative	Negative	August	32
2021	23	Male	HOSPITAL REGIONAL PNP AREQUIPA	Negative	Negative	Negative	Negative	August	32
2021	15	Female	HOSPITAL REGIONAL PNP AREQUIPA	Negative	Negative	Negative	Negative	August	32
2021	51	Male	HOSPITAL REGIONAL PNP AREQUIPA	Negative	Negative	Negative	Negative	August	32
2021	57	Male	HOSPITAL REGIONAL PNP AREQUIPA	Negative	Negative	Negative	Negative	August	32
2021	57	Male	HOSPITAL REGIONAL PNP AREQUIPA	Negative	Negative	Negative	Negative	August	32
2021	24	Female	HOSPITAL REGIONAL PNP AREQUIPA	Negative	Negative	Negative	Negative	August	32
2021	35	Female	HOSPITAL REGIONAL PNP AREQUIPA	Negative	Negative	Negative	Negative	August	32
2021	25	Female	HOSPITAL REGIONAL PNP AREQUIPA	Negative	Negative	Negative	Negative	August	32
2021	72	Male	HOSPITAL REGIONAL PNP AREQUIPA	Negative	Negative	Negative	Negative	August	32
2021	28	Male	HOSPITAL REGIONAL PNP AREQUIPA	Negative	Negative	Negative	Negative	August	32
2021	40	Female	HOSPITAL REGIONAL HONORIO DELGADO ESPINOZA	Negative	Negative	Negative	Negative	August	32
2021	29	Male	HOSPITAL REGIONAL HONORIO DELGADO ESPINOZA	Negative	Negative	Negative	Negative	August	32
2021	60	Female	HOSPITAL REGIONAL HONORIO DELGADO ESPINOZA	Negative	Negative	Negative	Negative	August	32
2021	29	Female	HOSPITAL REGIONAL HONORIO DELGADO ESPINOZA	Negative	Negative	Negative	Negative	August	32
2021	42	Male	HOSPITAL REGIONAL HONORIO DELGADO ESPINOZA	Negative	Negative	Negative	Negative	August	32
2021	37	Female	HOSPITAL III GOYENECHE	Negative	Negative	Negative	Negative	August	32
2021	71	Female	HOSPITAL III GOYENECHE	Negative	Negative	Negative	Negative	August	32
2021	77	Male	HOSPITAL III GOYENECHE	Negative	Negative	Negative	Negative	August	32
2021	19	Female	HOSPITAL III GOYENECHE	Negative	Negative	Negative	Negative	August	32
2021	29	Female	HOSPITAL III GOYENECHE	Negative	Negative	Negative	Negative	August	32
2021	76	Male	HOSPITAL III GOYENECHE	Negative	Negative	Negative	Negative	August	32
2021	41	Female	HOSPITAL III GOYENECHE	Negative	Negative	Negative	Negative	August	32
2021	87	Female	HOSPITAL III GOYENECHE	Negative	Negative	Negative	Negative	August	32
2021	74	Female	HOSPITAL III GOYENECHE	Negative	Negative	Negative	Negative	August	32
2021	30	Female	HOSPITAL III GOYENECHE	Negative	Negative	Negative	Negative	August	32
2021	43	Male	HOSPITAL III GOYENECHE	Negative	Negative	Negative	Negative	August	32
2021	0	Female	HOSPITAL III GOYENECHE	Negative	Negative	Negative	Negative	August	32
2021	59	Female	HOSPITAL III GOYENECHE	Negative	Negative	Negative	Negative	August	32
2021	34	Female	HOSPITAL III GOYENECHE	Negative	Negative	Negative	Negative	August	32
2021	28	Female	HOSPITAL III GOYENECHE	Negative	Negative	Negative	Negative	August	32
2021	26	Male	HOSPITAL III GOYENECHE	Negative	Negative	Negative	Negative	August	32
2021	45	Male	HOSPITAL III GOYENECHE	Negative	Negative	Negative	Negative	August	32
2021	22	Female	HOSPITAL III GOYENECHE	Negative	Negative	Negative	Positive	August	32
2021	28	Female	HOSPITAL III GOYENECHE	Negative	Negative	Negative	Negative	August	32
2021	68	Male	HOSPITAL REGIONAL HONORIO DELGADO ESPINOZA	Negative	Negative	Negative	Negative	August	32
2021	58	Female	HOSPITAL REGIONAL HONORIO DELGADO ESPINOZA	Negative	Negative	Negative	Negative	August	32
2021	59	Female	HOSPITAL III GOYENECHE	Negative	Negative	Negative	Negative	August	32
2021	32	Male	HOSPITAL III GOYENECHE	Negative	Negative	Negative	Negative	August	32
2021	70	Female	HOSPITAL REGIONAL PNP AREQUIPA	Negative	Negative	Negative	Negative	August	32
2021	59	Male	HOSPITAL REGIONAL PNP AREQUIPA	Negative	Negative	Negative	Negative	August	32
2021	32	Female	HOSPITAL REGIONAL PNP AREQUIPA	Negative	Negative	Negative	Negative	August	32
2021	0	Male	HOSPITAL REGIONAL HONORIO DELGADO ESPINOZA	Negative	Negative	Negative	Negative	August	32
2021	0	Male	HOSPITAL REGIONAL HONORIO DELGADO ESPINOZA	Negative	Negative	Negative	Negative	August	32
2021	59	Female	HOSPITAL REGIONAL HONORIO DELGADO ESPINOZA	Negative	Negative	Negative	Negative	August	32
2021	40	Female	HOSPITAL REGIONAL HONORIO DELGADO ESPINOZA	Negative	Negative	Negative	Negative	August	32
2021	55	Male	HOSPITAL REGIONAL HONORIO DELGADO ESPINOZA	Negative	Negative	Negative	Negative	August	32
2021	27	Male	HOSPITAL REGIONAL HONORIO DELGADO ESPINOZA	Negative	Negative	Negative	Negative	August	32
2021	71	Male	HOSPITAL III GOYENECHE	Negative	Negative	Negative	Negative	August	32
2021	31	Male	HOSPITAL III GOYENECHE	Negative	Negative	Negative	Negative	August	32
2021	1	Male	HOSPITAL III GOYENECHE	Negative	Negative	Negative	Negative	August	32
2021	24	Male	HOSPITAL III GOYENECHE	Negative	Negative	Negative	Negative	August	32
2021	81	Male	HOSPITAL III GOYENECHE	Negative	Negative	Negative	Negative	August	32
2021	52	Female	HOSPITAL III GOYENECHE	Negative	Negative	Negative	Negative	August	32
2021	46	Female	HOSPITAL III GOYENECHE	Negative	Negative	Negative	Negative	August	32
2021	89	Male	HOSPITAL III GOYENECHE	Negative	Negative	Negative	Negative	August	32
2021	28	Female	HOSPITAL III GOYENECHE	Negative	Negative	Negative	Negative	August	32
2021	33	Male	HOSPITAL III GOYENECHE	Negative	Negative	Negative	Negative	August	32
2021	52	Female	HOSPITAL III GOYENECHE	Negative	Negative	Negative	Negative	August	32
2021	65	Female	HOSPITAL III GOYENECHE	Negative	Negative	Negative	Negative	August	32
2021	69	Male	HOSPITAL III GOYENECHE	Negative	Negative	Negative	Negative	August	32
2021	38	Male	HOSPITAL III GOYENECHE	Negative	Negative	Negative	Negative	August	32
2021	41	Female	HOSPITAL III GOYENECHE	Negative	Negative	Negative	Negative	August	32
2021	53	Female	HOSPITAL III GOYENECHE	Negative	Negative	Negative	Negative	August	32
2021	65	Male	HOSPITAL III GOYENECHE	Negative	Negative	Negative	Negative	August	32
2021	30	Female	HOSPITAL III GOYENECHE	Negative	Negative	Negative	Negative	August	32
2021	69	Female	HOSPITAL III GOYENECHE	Negative	Negative	Negative	Negative	August	32
2021	20	Male	HOSPITAL III GOYENECHE	Negative	Negative	Negative	Negative	August	32
2021	16	Male	HOSPITAL III GOYENECHE	Negative	Negative	Negative	Negative	August	32
2021	14	Male	HOSPITAL III GOYENECHE	Negative	Negative	Negative	Negative	August	32
2021	34	Female	HOSPITAL III GOYENECHE	Negative	Negative	Negative	Negative	August	32
2021	42	Female	HOSPITAL III GOYENECHE	Negative	Negative	Negative	Negative	August	32
2021	26	Female	HOSPITAL III GOYENECHE	Negative	Negative	Negative	Negative	August	32
2021	44	Male	HOSPITAL REGIONAL HONORIO DELGADO ESPINOZA	Negative	Negative	Negative	Negative	August	32
2021	28	Male	HOSPITAL REGIONAL HONORIO DELGADO ESPINOZA	Negative	Negative	Negative	Negative	August	32
2021	30	Female	HOSPITAL REGIONAL HONORIO DELGADO ESPINOZA	Negative	Negative	Negative	Positive	August	32
2021	2	Male	HOSPITAL REGIONAL HONORIO DELGADO ESPINOZA	Negative	Negative	Negative	Positive	August	32
2021	29	Male	HOSPITAL REGIONAL HONORIO DELGADO ESPINOZA	Negative	Negative	Negative	Negative	August	32
2021	23	Male	HOSPITAL III GOYENECHE	Negative	Negative	Negative	Negative	August	32
2021	54	Male	HOSPITAL III GOYENECHE	Negative	Negative	Negative	Negative	August	32
2021	21	Female	HOSPITAL III GOYENECHE	Negative	Negative	Negative	Negative	August	32
2021	67	Female	HOSPITAL III GOYENECHE	Negative	Negative	Negative	Negative	August	32
2021	56	Female	HOSPITAL III GOYENECHE	Negative	Negative	Negative	Negative	August	32
2021	47	Female	HOSPITAL III GOYENECHE	Negative	Negative	Negative	Negative	August	32
2021	37	Male	HOSPITAL REGIONAL PNP AREQUIPA	Negative	Negative	Negative	Negative	August	32
2021	67	Female	HOSPITAL REGIONAL PNP AREQUIPA	Negative	Negative	Negative	Negative	August	32
2021	35	Male	HOSPITAL REGIONAL PNP AREQUIPA	Negative	Negative	Negative	Negative	August	32
2021	72	Male	HOSPITAL REGIONAL PNP AREQUIPA	Negative	Negative	Negative	Negative	August	32
2021	15	Female	HOSPITAL REGIONAL HONORIO DELGADO ESPINOZA	Negative	Negative	Negative	Negative	August	32
2021	54	Male	HOSPITAL III GOYENECHE	Negative	Negative	Negative	Negative	August	32
2021	24	Female	HOSPITAL III GOYENECHE	Negative	Negative	Negative	Negative	August	32
2021	44	Male	HOSPITAL III GOYENECHE	Negative	Negative	Negative	Negative	August	32
2021	67	Female	HOSPITAL III GOYENECHE	Negative	Negative	Negative	Negative	August	32
2021	85	Male	HOSPITAL III GOYENECHE	Negative	Negative	Negative	Negative	August	32
2021	16	Male	HOSPITAL III GOYENECHE	Negative	Negative	Negative	Negative	August	32
2021	25	Female	HOSPITAL III GOYENECHE	Negative	Negative	Negative	Negative	August	32
2021	85	Female	HOSPITAL III GOYENECHE	Negative	Negative	Negative	Negative	August	32
2021	76	Male	HOSPITAL III GOYENECHE	Negative	Negative	Negative	Negative	August	32
2021	34	Female	HOSPITAL III GOYENECHE	Negative	Negative	Negative	Negative	August	32
2021	29	Male	HOSPITAL III GOYENECHE	Negative	Negative	Negative	Negative	August	32
2021	44	Female	HOSPITAL III GOYENECHE	Negative	Negative	Negative	Negative	August	32
2021	28	Female	HOSPITAL REGIONAL HONORIO DELGADO ESPINOZA	Negative	Negative	Negative	Negative	August	32
2021	72	Male	HOSPITAL REGIONAL HONORIO DELGADO ESPINOZA	Negative	Negative	Negative	Negative	August	32
2021	83	Male	HOSPITAL REGIONAL HONORIO DELGADO ESPINOZA	Negative	Negative	Negative	Negative	August	32
2021	34	Male	HOSPITAL REGIONAL HONORIO DELGADO ESPINOZA	Negative	Negative	Negative	Negative	August	32
2021	55	Male	HOSPITAL REGIONAL HONORIO DELGADO ESPINOZA	Negative	Negative	Negative	Negative	August	32
2021	76	Male	HOSPITAL III GOYENECHE	Negative	Negative	Negative	Negative	August	32
2021	49	Male	HOSPITAL III GOYENECHE	Negative	Negative	Negative	Negative	August	32
2021	73	Male	HOSPITAL REGIONAL HONORIO DELGADO ESPINOZA	Negative	Negative	Negative	Negative	August	32
2021	53	Male	HOSPITAL REGIONAL HONORIO DELGADO ESPINOZA	Negative	Negative	Negative	Negative	August	32
2021	33	Male	HOSPITAL REGIONAL HONORIO DELGADO ESPINOZA	Negative	Negative	Negative	Negative	August	32
2021	34	Male	HOSPITAL REGIONAL HONORIO DELGADO ESPINOZA	Negative	Negative	Negative	Negative	August	32
2021	28	Female	HOSPITAL III GOYENECHE	Negative	Negative	Negative	Negative	August	32
2021	27	Female	HOSPITAL III GOYENECHE	Negative	Negative	Negative	Negative	August	32
2021	49	Female	HOSPITAL III GOYENECHE	Negative	Negative	Negative	Negative	August	32
2021	39	Male	HOSPITAL III GOYENECHE	Negative	Negative	Negative	Negative	August	32
2021	26	Male	HOSPITAL REGIONAL HONORIO DELGADO ESPINOZA	Negative	Negative	Negative	Negative	August	32
2021	80	Male	HOSPITAL REGIONAL HONORIO DELGADO ESPINOZA	Negative	Negative	Negative	Negative	August	32
2021	14	Female	HOSPITAL REGIONAL HONORIO DELGADO ESPINOZA	Negative	Negative	Negative	Negative	August	32
2021	22	Female	HOSPITAL III GOYENECHE	Negative	Negative	Negative	Positive	August	33
2021	31	Female	HOSPITAL III GOYENECHE	Negative	Negative	Negative	Negative	August	33
2021	24	Female	HOSPITAL III GOYENECHE	Negative	Negative	Negative	Negative	August	33
2021	39	Male	HOSPITAL III GOYENECHE	Negative	Negative	Negative	Negative	August	33
2021	6	Male	HOSPITAL III GOYENECHE	Negative	Negative	Negative	Negative	August	33
2021	76	Male	HOSPITAL III GOYENECHE	Negative	Negative	Negative	Negative	August	33
2021	54	Male	HOSPITAL III GOYENECHE	Negative	Negative	Negative	Negative	August	33
2021	27	Male	HOSPITAL III GOYENECHE	Negative	Negative	Negative	Negative	August	33
2021	34	Female	HOSPITAL III GOYENECHE	Negative	Negative	Negative	Negative	August	33
2021	39	Male	HOSPITAL REGIONAL HONORIO DELGADO ESPINOZA	Negative	Negative	Negative	Negative	August	33
2021	67	Male	HOSPITAL REGIONAL HONORIO DELGADO ESPINOZA	Negative	Negative	Negative	Negative	August	33
2021	21	Male	HOSPITAL III GOYENECHE	Negative	Negative	Negative	Negative	August	33
2021	24	Male	HOSPITAL III GOYENECHE	Negative	Negative	Negative	Positive	August	33
2021	32	Male	HOSPITAL III GOYENECHE	Negative	Negative	Negative	Negative	August	33
2021	46	Male	HOSPITAL III GOYENECHE	Negative	Negative	Negative	Negative	August	33
2021	29	Female	HOSPITAL III GOYENECHE	Negative	Negative	Negative	Negative	August	33
2021	41	Female	HOSPITAL III GOYENECHE	Negative	Negative	Negative	Negative	August	33
2021	25	Female	HOSPITAL III GOYENECHE	Negative	Negative	Negative	Negative	August	33
2021	68	Male	HOSPITAL III GOYENECHE	Negative	Negative	Negative	Negative	August	33
2021	46	Female	HOSPITAL III GOYENECHE	Negative	Negative	Negative	Negative	August	33
2021	47	Male	HOSPITAL III GOYENECHE	Negative	Negative	Negative	Negative	August	33
2021	19	Female	HOSPITAL III GOYENECHE	Negative	Negative	Negative	Negative	August	33
2021	58	Male	HOSPITAL III GOYENECHE	Negative	Negative	Negative	Negative	August	33
2021	53	Male	HOSPITAL III GOYENECHE	Negative	Negative	Negative	Negative	August	33
2021	47	Male	HOSPITAL III GOYENECHE	Negative	Negative	Negative	Negative	August	33
2021	39	Female	HOSPITAL III GOYENECHE	Negative	Negative	Negative	Negative	August	33
2021	28	Female	HOSPITAL III GOYENECHE	Negative	Negative	Negative	Negative	August	33
2021	12	Female	HOSPITAL III GOYENECHE	Negative	Negative	Negative	Negative	August	33
2021	38	Female	HOSPITAL III GOYENECHE	Negative	Negative	Negative	Negative	August	33
2021	32	Female	HOSPITAL III GOYENECHE	Negative	Negative	Negative	Negative	August	33
2021	34	Female	HOSPITAL REGIONAL HONORIO DELGADO ESPINOZA	Negative	Negative	Negative	Negative	August	33
2021	70	Male	HOSPITAL REGIONAL HONORIO DELGADO ESPINOZA	Negative	Negative	Negative	Negative	August	33
2021	20	Male	HOSPITAL REGIONAL HONORIO DELGADO ESPINOZA	Negative	Negative	Negative	Negative	August	33
2021	46	Male	HOSPITAL REGIONAL HONORIO DELGADO ESPINOZA	Negative	Negative	Negative	Negative	August	33
2021	28	Female	HOSPITAL REGIONAL HONORIO DELGADO ESPINOZA	Negative	Negative	Negative	Negative	August	33
2021	7	Male	HOSPITAL III GOYENECHE	Negative	Negative	Negative	Negative	August	33
2021	27	Male	HOSPITAL III GOYENECHE	Negative	Negative	Negative	Negative	August	33
2021	62	Male	HOSPITAL REGIONAL PNP AREQUIPA	Negative	Negative	Negative	Negative	August	33
2021	78	Male	HOSPITAL REGIONAL PNP AREQUIPA	Negative	Negative	Negative	Negative	August	33
2021	49	Male	HOSPITAL REGIONAL PNP AREQUIPA	Negative	Negative	Negative	Negative	August	33
2021	59	Female	HOSPITAL REGIONAL PNP AREQUIPA	Negative	Negative	Negative	Negative	August	33
2021	54	Male	HOSPITAL REGIONAL PNP AREQUIPA	Negative	Negative	Negative	Negative	August	33
2021	23	Female	HOSPITAL REGIONAL PNP AREQUIPA	Negative	Negative	Negative	Negative	August	33
2021	31	Female	HOSPITAL REGIONAL PNP AREQUIPA	Negative	Negative	Negative	Negative	August	33
2021	54	Male	HOSPITAL REGIONAL PNP AREQUIPA	Negative	Negative	Negative	Negative	August	33
2021	47	Female	HOSPITAL REGIONAL PNP AREQUIPA	Negative	Negative	Negative	Negative	August	33
2021	17	Female	HOSPITAL REGIONAL PNP AREQUIPA	Negative	Negative	Negative	Negative	August	33
2021	59	Male	HOSPITAL REGIONAL PNP AREQUIPA	Negative	Negative	Negative	Negative	August	33
2021	41	Male	HOSPITAL REGIONAL PNP AREQUIPA	Negative	Negative	Negative	Negative	August	33
2021	55	Male	HOSPITAL REGIONAL PNP AREQUIPA	Negative	Negative	Negative	Negative	August	33
2021	50	Male	HOSPITAL III GOYENECHE	Negative	Negative	Negative	Negative	August	33
2021	59	Female	HOSPITAL III GOYENECHE	Negative	Negative	Negative	Negative	August	33
2021	18	Female	HOSPITAL III GOYENECHE	Negative	Negative	Negative	Negative	August	33
2021	42	Female	HOSPITAL III GOYENECHE	Negative	Negative	Negative	Negative	August	33
2021	78	Male	HOSPITAL III GOYENECHE	Negative	Negative	Negative	Negative	August	33
2021	76	Female	HOSPITAL III GOYENECHE	Negative	Negative	Negative	Negative	August	33
2021	30	Male	HOSPITAL III GOYENECHE	Negative	Negative	Negative	Negative	August	33
2021	26	Male	HOSPITAL III GOYENECHE	Negative	Negative	Negative	Negative	August	33
2021	92	Male	HOSPITAL III GOYENECHE	Negative	Negative	Negative	Negative	August	33
2021	47	Female	HOSPITAL III GOYENECHE	Negative	Negative	Negative	Negative	August	33
2021	30	Female	HOSPITAL III GOYENECHE	Negative	Negative	Negative	Negative	August	33
2021	29	Female	HOSPITAL III GOYENECHE	Negative	Negative	Negative	Negative	August	33
2021	41	Female	HOSPITAL III GOYENECHE	Negative	Negative	Negative	Negative	August	33
2021	31	Female	HOSPITAL III GOYENECHE	Negative	Negative	Negative	Negative	August	33
2021	34	Female	HOSPITAL III GOYENECHE	Negative	Negative	Negative	Negative	August	33
2021	53	Female	HOSPITAL III GOYENECHE	Negative	Negative	Negative	Negative	August	33
2021	60	Female	HOSPITAL III GOYENECHE	Negative	Negative	Negative	Negative	August	33
2021	46	Male	HOSPITAL III GOYENECHE	Negative	Negative	Negative	Negative	August	33
2021	45	Male	HOSPITAL III GOYENECHE	Negative	Negative	Negative	Negative	August	33
2021	35	Male	HOSPITAL III GOYENECHE	Negative	Negative	Negative	Negative	August	33
2021	25	Female	HOSPITAL III GOYENECHE	Negative	Negative	Negative	Negative	August	33
2021	29	Female	HOSPITAL III GOYENECHE	Negative	Negative	Negative	Negative	August	33
2021	86	Female	HOSPITAL III GOYENECHE	Negative	Negative	Negative	Negative	August	33
2021	39	Female	HOSPITAL REGIONAL HONORIO DELGADO ESPINOZA	Negative	Negative	Negative	Negative	August	33
2021	28	Male	HOSPITAL REGIONAL HONORIO DELGADO ESPINOZA	Negative	Negative	Negative	Negative	August	33
2021	51	Female	HOSPITAL III GOYENECHE	Negative	Negative	Negative	Negative	August	33
2021	33	Male	HOSPITAL III GOYENECHE	Negative	Negative	Negative	Negative	August	33
2021	23	Male	HOSPITAL III GOYENECHE	Negative	Negative	Negative	Negative	August	33
2021	82	Male	HOSPITAL III GOYENECHE	Negative	Negative	Negative	Negative	August	33
2021	23	Female	HOSPITAL III GOYENECHE	Negative	Negative	Negative	Negative	August	33
2021	26	Male	HOSPITAL III GOYENECHE	Negative	Negative	Negative	Negative	August	33
2021	0	Male	HOSPITAL REGIONAL HONORIO DELGADO ESPINOZA	Negative	Negative	Negative	Positive	August	33
2021	56	Male	HOSPITAL REGIONAL PNP AREQUIPA	Negative	Negative	Negative	Negative	August	33
2021	54	Male	HOSPITAL REGIONAL PNP AREQUIPA	Negative	Negative	Negative	Negative	August	33
2021	70	Female	HOSPITAL REGIONAL PNP AREQUIPA	Negative	Negative	Negative	Negative	August	33
2021	40	Female	HOSPITAL REGIONAL PNP AREQUIPA	Negative	Negative	Negative	Negative	August	33
2021	29	Female	HOSPITAL REGIONAL PNP AREQUIPA	Negative	Negative	Negative	Negative	August	33
2021	26	Female	HOSPITAL REGIONAL PNP AREQUIPA	Negative	Negative	Negative	Negative	August	33
2021	32	Female	HOSPITAL REGIONAL PNP AREQUIPA	Negative	Negative	Negative	Negative	August	33
2021	37	Male	HOSPITAL REGIONAL PNP AREQUIPA	Negative	Negative	Negative	Negative	August	33
2021	36	Male	HOSPITAL REGIONAL PNP AREQUIPA	Negative	Negative	Negative	Negative	August	33
2021	34	Male	HOSPITAL REGIONAL PNP AREQUIPA	Negative	Negative	Negative	Negative	August	33
2021	86	Female	HOSPITAL III GOYENECHE	Negative	Negative	Negative	Negative	August	33
2021	20	Female	HOSPITAL III GOYENECHE	Negative	Negative	Negative	Negative	August	33
2021	60	Male	HOSPITAL III GOYENECHE	Negative	Negative	Negative	Negative	August	33
2021	28	Female	HOSPITAL REGIONAL HONORIO DELGADO ESPINOZA	Negative	Negative	Negative	Negative	August	33
2021	65	Male	HOSPITAL REGIONAL HONORIO DELGADO ESPINOZA	Negative	Negative	Negative	Negative	August	33
2021	33	Female	HOSPITAL REGIONAL HONORIO DELGADO ESPINOZA	Negative	Negative	Negative	Negative	August	33
2021	35	Female	HOSPITAL REGIONAL HONORIO DELGADO ESPINOZA	Negative	Negative	Negative	Negative	August	33
2021	29	Male	HOSPITAL REGIONAL HONORIO DELGADO ESPINOZA	Negative	Negative	Negative	Negative	August	33
2021	31	Female	HOSPITAL REGIONAL HONORIO DELGADO ESPINOZA	Negative	Negative	Negative	Negative	August	33
2021	38	Male	HOSPITAL REGIONAL HONORIO DELGADO ESPINOZA	Negative	Negative	Negative	Negative	August	33
2021	26	Female	HOSPITAL REGIONAL HONORIO DELGADO ESPINOZA	Negative	Negative	Negative	Negative	August	33
2021	40	Female	HOSPITAL REGIONAL HONORIO DELGADO ESPINOZA	Negative	Negative	Negative	Negative	August	33
2021	44	Female	HOSPITAL III GOYENECHE	Negative	Negative	Negative	Negative	August	33
2021	28	Female	HOSPITAL III GOYENECHE	Negative	Negative	Negative	Negative	August	33
2021	41	Male	HOSPITAL III GOYENECHE	Negative	Negative	Negative	Negative	August	33
2021	61	Male	HOSPITAL III GOYENECHE	Negative	Negative	Negative	Negative	August	33
2021	26	Female	HOSPITAL III GOYENECHE	Negative	Negative	Negative	Negative	August	33
2021	30	Male	HOSPITAL III GOYENECHE	Negative	Negative	Negative	Negative	August	33
2021	80	Male	HOSPITAL REGIONAL HONORIO DELGADO ESPINOZA	Negative	Negative	Negative	Negative	August	33
2021	52	Female	HOSPITAL REGIONAL HONORIO DELGADO ESPINOZA	Negative	Negative	Negative	Negative	August	33
2021	74	Male	HOSPITAL III GOYENECHE	Negative	Negative	Negative	Negative	August	33
2021	37	Female	HOSPITAL REGIONAL PNP AREQUIPA	Negative	Negative	Negative	Negative	August	33
2021	22	Male	HOSPITAL REGIONAL PNP AREQUIPA	Negative	Negative	Negative	Negative	August	33
2021	35	Female	HOSPITAL REGIONAL PNP AREQUIPA	Negative	Negative	Negative	Negative	August	33
2021	51	Male	HOSPITAL REGIONAL PNP AREQUIPA	Negative	Negative	Negative	Negative	August	33
2021	40	Female	HOSPITAL REGIONAL PNP AREQUIPA	Negative	Negative	Negative	Negative	August	33
2021	11	Male	HOSPITAL REGIONAL HONORIO DELGADO ESPINOZA	Negative	Negative	Negative	Negative	August	33
2021	31	Male	HOSPITAL III GOYENECHE	Negative	Negative	Negative	Negative	August	33
2021	49	Female	HOSPITAL III GOYENECHE	Negative	Negative	Negative	Negative	August	33
2021	44	Female	HOSPITAL III GOYENECHE	Negative	Negative	Negative	Negative	August	33
2021	93	Female	HOSPITAL III GOYENECHE	Negative	Negative	Negative	Negative	August	33
2021	33	Female	HOSPITAL III GOYENECHE	Negative	Negative	Negative	Negative	August	33
2021	54	Female	HOSPITAL III GOYENECHE	Negative	Negative	Negative	Negative	August	33
2021	28	Female	HOSPITAL III GOYENECHE	Negative	Negative	Negative	Negative	August	33
2021	37	Male	HOSPITAL III GOYENECHE	Negative	Negative	Negative	Negative	August	33
2021	61	Female	HOSPITAL III GOYENECHE	Negative	Negative	Negative	Negative	August	33
2021	53	Male	HOSPITAL REGIONAL PNP AREQUIPA	Negative	Negative	Negative	Negative	August	33
2021	33	Male	HOSPITAL REGIONAL PNP AREQUIPA	Negative	Negative	Negative	Negative	August	33
2021	26	Male	HOSPITAL REGIONAL PNP AREQUIPA	Negative	Negative	Negative	Negative	August	33
2021	57	Male	HOSPITAL REGIONAL PNP AREQUIPA	Negative	Negative	Negative	Negative	August	33
2021	33	Male	HOSPITAL REGIONAL PNP AREQUIPA	Negative	Negative	Negative	Negative	August	33
2021	60	Male	HOSPITAL REGIONAL PNP AREQUIPA	Negative	Negative	Negative	Negative	August	33
2021	33	Male	HOSPITAL REGIONAL PNP AREQUIPA	Negative	Negative	Negative	Negative	August	33
2021	35	Male	HOSPITAL REGIONAL PNP AREQUIPA	Negative	Negative	Negative	Negative	August	33
2021	55	Male	HOSPITAL REGIONAL PNP AREQUIPA	Negative	Negative	Negative	Negative	August	33
2021	46	Male	HOSPITAL REGIONAL PNP AREQUIPA	Negative	Negative	Negative	Negative	August	33
2021	28	Female	HOSPITAL REGIONAL PNP AREQUIPA	Negative	Negative	Negative	Negative	August	33
2021	22	Male	HOSPITAL REGIONAL PNP AREQUIPA	Negative	Negative	Negative	Negative	August	33
2021	28	Female	HOSPITAL REGIONAL HONORIO DELGADO ESPINOZA	Negative	Negative	Negative	Negative	August	33
2021	26	Female	HOSPITAL REGIONAL HONORIO DELGADO ESPINOZA	Negative	Negative	Negative	Negative	August	33
2021	29	Female	HOSPITAL REGIONAL HONORIO DELGADO ESPINOZA	Negative	Negative	Negative	Negative	August	33
2021	27	Male	CENTRO DE SALUD MARITZA CAMPOS DIAZ - ZAMACOLA	Negative	Negative	Negative	Negative	August	33
2021	58	Female	HOSPITAL III GOYENECHE	Negative	Negative	Negative	Negative	August	33
2021	27	Female	HOSPITAL III GOYENECHE	Negative	Negative	Negative	Negative	August	33
2021	31	Female	HOSPITAL III GOYENECHE	Negative	Negative	Negative	Negative	August	33
2021	56	Female	HOSPITAL III GOYENECHE	Negative	Negative	Negative	Negative	August	33
2021	33	Female	HOSPITAL REGIONAL HONORIO DELGADO ESPINOZA	Negative	Negative	Negative	Negative	August	33
2021	2	Female	HOSPITAL REGIONAL HONORIO DELGADO ESPINOZA	Negative	Negative	Negative	Negative	August	33
2021	18	Male	HOSPITAL REGIONAL HONORIO DELGADO ESPINOZA	Negative	Negative	Negative	Negative	August	33
2021	31	Female	HOSPITAL REGIONAL HONORIO DELGADO ESPINOZA	Negative	Negative	Negative	Negative	August	33
2021	23	Male	HOSPITAL III GOYENECHE	Negative	Negative	Negative	Negative	August	33
2021	88	Female	HOSPITAL III GOYENECHE	Negative	Negative	Negative	Negative	August	33
2021	19	Female	HOSPITAL III GOYENECHE	Negative	Negative	Negative	Negative	August	33
2021	27	Female	HOSPITAL III GOYENECHE	Negative	Negative	Negative	Negative	August	33
2021	45	Female	HOSPITAL III GOYENECHE	Negative	Negative	Negative	Negative	August	33
2021	33	Male	HOSPITAL REGIONAL HONORIO DELGADO ESPINOZA	Negative	Negative	Negative	Negative	August	33
2021	25	Male	HOSPITAL III GOYENECHE	Negative	Negative	Negative	Negative	August	33
2021	71	Female	HOSPITAL III GOYENECHE	Negative	Negative	Negative	Negative	August	33
2021	73	Male	HOSPITAL III GOYENECHE	Negative	Negative	Negative	Negative	August	33
2021	83	Female	HOSPITAL III GOYENECHE	Negative	Negative	Negative	Negative	August	33
2021	48	Female	HOSPITAL III GOYENECHE	Negative	Negative	Negative	Negative	August	33
2021	33	Female	HOSPITAL III GOYENECHE	Negative	Negative	Negative	Negative	August	33
2021	38	Female	HOSPITAL III GOYENECHE	Negative	Negative	Negative	Negative	August	33
2021	29	Male	HOSPITAL III GOYENECHE	Negative	Negative	Negative	Negative	August	33
2021	41	Female	HOSPITAL REGIONAL HONORIO DELGADO ESPINOZA	Negative	Negative	Negative	Negative	August	33
2021	25	Female	HOSPITAL REGIONAL HONORIO DELGADO ESPINOZA	Negative	Negative	Negative	Negative	August	33
2021	22	Female	HOSPITAL III GOYENECHE	Negative	Negative	Negative	Positive	August	34
2021	78	Male	HOSPITAL III GOYENECHE	Negative	Negative	Negative	Negative	August	34
2021	25	Male	HOSPITAL III GOYENECHE	Negative	Negative	Negative	Negative	August	34
2021	24	Male	HOSPITAL III GOYENECHE	Negative	Negative	Negative	Negative	August	34
2021	49	Male	HOSPITAL III GOYENECHE	Negative	Negative	Negative	Negative	August	34
2021	35	Female	HOSPITAL III GOYENECHE	Negative	Negative	Negative	Negative	August	34
2021	53	Female	HOSPITAL III GOYENECHE	Negative	Negative	Negative	Negative	August	34
2021	38	Male	HOSPITAL III GOYENECHE	Negative	Negative	Negative	Negative	August	34
2021	25	Female	HOSPITAL III GOYENECHE	Negative	Negative	Negative	Negative	August	34
2021	74	Female	HOSPITAL III GOYENECHE	Negative	Negative	Negative	Negative	August	34
2021	81	Male	HOSPITAL III GOYENECHE	Negative	Negative	Negative	Negative	August	34
2021	30	Female	HOSPITAL REGIONAL HONORIO DELGADO ESPINOZA	Negative	Negative	Negative	Negative	August	34
2021	77	Male	HOSPITAL REGIONAL PNP AREQUIPA	Negative	Negative	Negative	Negative	August	34
2021	27	Male	HOSPITAL REGIONAL PNP AREQUIPA	Negative	Negative	Negative	Negative	August	34
2021	53	Female	HOSPITAL REGIONAL PNP AREQUIPA	Negative	Negative	Negative	Negative	August	34
2021	59	Female	HOSPITAL REGIONAL PNP AREQUIPA	Negative	Negative	Negative	Negative	August	34
2021	53	Female	HOSPITAL REGIONAL PNP AREQUIPA	Negative	Negative	Negative	Negative	August	34
2021	53	Female	HOSPITAL REGIONAL PNP AREQUIPA	Negative	Negative	Negative	Negative	August	34
2021	28	Male	HOSPITAL REGIONAL PNP AREQUIPA	Negative	Negative	Negative	Negative	August	34
2021	81	Male	HOSPITAL REGIONAL PNP AREQUIPA	Negative	Negative	Negative	Negative	August	34
2021	41	Female	HOSPITAL REGIONAL PNP AREQUIPA	Negative	Negative	Negative	Negative	August	34
2021	49	Male	HOSPITAL REGIONAL PNP AREQUIPA	Negative	Negative	Negative	Negative	August	34
2021	41	Male	HOSPITAL REGIONAL PNP AREQUIPA	Negative	Negative	Negative	Negative	August	34
2021	17	Female	HOSPITAL REGIONAL HONORIO DELGADO ESPINOZA	Negative	Negative	Negative	Negative	August	34
2021	32	Female	HOSPITAL REGIONAL HONORIO DELGADO ESPINOZA	Negative	Negative	Negative	Negative	August	34
2021	31	Female	HOSPITAL REGIONAL HONORIO DELGADO ESPINOZA	Negative	Negative	Negative	Negative	August	34
2021	35	Male	HOSPITAL REGIONAL HONORIO DELGADO ESPINOZA	Negative	Negative	Negative	Negative	August	34
2021	80	Male	HOSPITAL III GOYENECHE	Negative	Negative	Negative	Negative	August	34
2021	21	Female	HOSPITAL III GOYENECHE	Negative	Negative	Negative	Negative	August	34
2021	67	Female	HOSPITAL III GOYENECHE	Negative	Negative	Negative	Negative	August	34
2021	59	Female	HOSPITAL III GOYENECHE	Negative	Negative	Negative	Negative	August	34
2021	80	Male	HOSPITAL III GOYENECHE	Negative	Negative	Negative	Negative	August	34
2021	46	Male	HOSPITAL III GOYENECHE	Negative	Negative	Negative	Negative	August	34
2021	38	Male	HOSPITAL III GOYENECHE	Negative	Negative	Negative	Negative	August	34
2021	24	Male	HOSPITAL III GOYENECHE	Negative	Negative	Negative	Negative	August	34
2021	38	Female	HOSPITAL III GOYENECHE	Negative	Negative	Negative	Negative	August	34
2021	23	Male	HOSPITAL III GOYENECHE	Negative	Negative	Negative	Negative	August	34
2021	66	Male	HOSPITAL III GOYENECHE	Negative	Negative	Negative	Negative	August	34
2021	32	Female	HOSPITAL III GOYENECHE	Negative	Negative	Negative	Negative	August	34
2021	35	Male	HOSPITAL III GOYENECHE	Negative	Negative	Negative	Negative	August	34
2021	41	Female	HOSPITAL III GOYENECHE	Negative	Negative	Negative	Negative	August	34
2021	23	Male	HOSPITAL REGIONAL HONORIO DELGADO ESPINOZA	Negative	Negative	Negative	Negative	August	34
2021	16	Female	HOSPITAL REGIONAL HONORIO DELGADO ESPINOZA	Negative	Negative	Negative	Negative	August	34
2021	36	Female	HOSPITAL REGIONAL HONORIO DELGADO ESPINOZA	Negative	Negative	Negative	Negative	August	34
2021	64	Male	HOSPITAL III GOYENECHE	Negative	Negative	Negative	Negative	August	34
2021	32	Female	HOSPITAL III GOYENECHE	Negative	Negative	Negative	Negative	August	34
2021	57	Female	HOSPITAL III GOYENECHE	Negative	Negative	Negative	Negative	August	34
2021	57	Male	HOSPITAL REGIONAL PNP AREQUIPA	Negative	Negative	Negative	Negative	August	34
2021	37	Male	HOSPITAL REGIONAL PNP AREQUIPA	Negative	Negative	Negative	Negative	August	34
2021	64	Male	HOSPITAL REGIONAL PNP AREQUIPA	Negative	Negative	Negative	Negative	August	34
2021	37	Female	HOSPITAL REGIONAL PNP AREQUIPA	Negative	Negative	Negative	Negative	August	34
2021	18	Female	HOSPITAL REGIONAL PNP AREQUIPA	Negative	Negative	Negative	Negative	August	34
2021	62	Male	HOSPITAL REGIONAL PNP AREQUIPA	Negative	Negative	Negative	Negative	August	34
2021	32	Female	HOSPITAL REGIONAL PNP AREQUIPA	Negative	Negative	Negative	Negative	August	34
2021	68	Male	HOSPITAL REGIONAL HONORIO DELGADO ESPINOZA	Negative	Negative	Negative	Negative	August	34
2021	36	Female	HOSPITAL REGIONAL HONORIO DELGADO ESPINOZA	Negative	Negative	Negative	Negative	August	34
2021	27	Female	HOSPITAL REGIONAL HONORIO DELGADO ESPINOZA	Negative	Negative	Negative	Negative	August	34
2021	78	Female	HOSPITAL III GOYENECHE	Negative	Negative	Negative	Negative	August	34
2021	52	Male	HOSPITAL III GOYENECHE	Negative	Negative	Negative	Negative	August	34
2021	80	Male	HOSPITAL III GOYENECHE	Negative	Negative	Negative	Negative	August	34
2021	33	Male	HOSPITAL III GOYENECHE	Negative	Negative	Negative	Negative	August	34
2021	71	Female	HOSPITAL III GOYENECHE	Negative	Negative	Negative	Negative	August	34
2021	61	Female	HOSPITAL III GOYENECHE	Negative	Negative	Negative	Negative	August	34
2021	76	Female	HOSPITAL III GOYENECHE	Negative	Negative	Negative	Negative	August	34
2021	61	Male	HOSPITAL III GOYENECHE	Negative	Negative	Negative	Negative	August	34
2021	48	Male	HOSPITAL III GOYENECHE	Negative	Negative	Negative	Negative	August	34
2021	61	Male	HOSPITAL III GOYENECHE	Negative	Negative	Negative	Negative	August	34
2021	54	Male	HOSPITAL III GOYENECHE	Negative	Negative	Negative	Negative	August	34
2021	31	Male	HOSPITAL REGIONAL PNP AREQUIPA	Negative	Negative	Negative	Negative	August	34
2021	30	Female	HOSPITAL REGIONAL HONORIO DELGADO ESPINOZA	Negative	Negative	Negative	Negative	August	34
2021	83	Female	HOSPITAL III GOYENECHE	Negative	Negative	Negative	Negative	August	34
2021	34	Female	HOSPITAL III GOYENECHE	Negative	Negative	Negative	Negative	August	34
2021	34	Female	HOSPITAL III GOYENECHE	Negative	Negative	Negative	Negative	August	34
2021	73	Male	HOSPITAL III GOYENECHE	Negative	Negative	Negative	Negative	August	34
2021	33	Female	HOSPITAL III GOYENECHE	Negative	Negative	Negative	Negative	August	34
2021	71	Male	HOSPITAL REGIONAL PNP AREQUIPA	Negative	Negative	Negative	Negative	August	34
2021	51	Male	HOSPITAL REGIONAL PNP AREQUIPA	Negative	Negative	Negative	Negative	August	34
2021	24	Male	HOSPITAL REGIONAL PNP AREQUIPA	Negative	Negative	Negative	Negative	August	34
2021	24	Male	HOSPITAL REGIONAL PNP AREQUIPA	Negative	Negative	Negative	Negative	August	34
2021	58	Male	HOSPITAL REGIONAL PNP AREQUIPA	Negative	Negative	Negative	Negative	August	34
2021	35	Male	HOSPITAL REGIONAL PNP AREQUIPA	Negative	Negative	Negative	Negative	August	34
2021	20	Male	HOSPITAL REGIONAL PNP AREQUIPA	Negative	Negative	Negative	Negative	August	34
2021	25	Male	HOSPITAL REGIONAL PNP AREQUIPA	Negative	Negative	Negative	Negative	August	34
2021	39	Female	HOSPITAL REGIONAL PNP AREQUIPA	Negative	Negative	Negative	Negative	August	34
2021	89	Female	HOSPITAL REGIONAL PNP AREQUIPA	Negative	Negative	Negative	Negative	August	34
2021	78	Male	HOSPITAL REGIONAL HONORIO DELGADO ESPINOZA	Negative	Negative	Negative	Negative	August	34
2021	69	Male	HOSPITAL REGIONAL HONORIO DELGADO ESPINOZA	Negative	Negative	Negative	Negative	August	34
2021	30	Female	HOSPITAL REGIONAL HONORIO DELGADO ESPINOZA	Negative	Negative	Negative	Negative	August	34
2021	49	Male	HOSPITAL III GOYENECHE	Negative	Negative	Negative	Negative	August	34
2021	67	Female	HOSPITAL III GOYENECHE	Negative	Negative	Negative	Negative	August	34
2021	56	Male	HOSPITAL III GOYENECHE	Negative	Negative	Negative	Negative	August	34
2021	36	Female	HOSPITAL III GOYENECHE	Negative	Negative	Negative	Negative	August	34
2021	18	Male	HOSPITAL III GOYENECHE	Negative	Negative	Negative	Negative	August	34
2021	30	Female	HOSPITAL III GOYENECHE	Negative	Negative	Negative	Negative	August	34
2021	43	Male	HOSPITAL III GOYENECHE	Negative	Negative	Negative	Negative	August	34
2021	45	Female	HOSPITAL III GOYENECHE	Negative	Negative	Negative	Negative	August	34
2021	36	Female	HOSPITAL III GOYENECHE	Negative	Negative	Negative	Negative	August	34
2021	60	Male	HOSPITAL III GOYENECHE	Negative	Negative	Negative	Negative	August	34
2021	63	Male	HOSPITAL III GOYENECHE	Negative	Negative	Negative	Negative	August	34
2021	70	Male	HOSPITAL III GOYENECHE	Negative	Negative	Negative	Negative	August	34
2021	69	Male	HOSPITAL III GOYENECHE	Negative	Negative	Negative	Negative	August	34
2021	61	Male	HOSPITAL III GOYENECHE	Negative	Negative	Negative	Negative	August	34
2021	71	Female	HOSPITAL III GOYENECHE	Negative	Negative	Negative	Negative	August	34
2021	27	Male	HOSPITAL III GOYENECHE	Negative	Negative	Negative	Negative	August	34
2021	42	Female	HOSPITAL III GOYENECHE	Negative	Negative	Negative	Negative	August	34
2021	40	Female	HOSPITAL REGIONAL PNP AREQUIPA	Negative	Negative	Negative	Negative	August	34
2021	62	Male	HOSPITAL REGIONAL PNP AREQUIPA	Negative	Negative	Negative	Negative	August	34
2021	16	Male	HOSPITAL REGIONAL PNP AREQUIPA	Negative	Negative	Negative	Negative	August	34
2021	31	Female	HOSPITAL REGIONAL PNP AREQUIPA	Negative	Negative	Negative	Negative	August	34
2021	54	Female	HOSPITAL REGIONAL PNP AREQUIPA	Negative	Negative	Negative	Negative	August	34
2021	39	Male	HOSPITAL REGIONAL PNP AREQUIPA	Negative	Negative	Negative	Negative	August	34
2021	25	Male	HOSPITAL REGIONAL HONORIO DELGADO ESPINOZA	Negative	Negative	Negative	Negative	August	34
2021	28	Female	HOSPITAL REGIONAL HONORIO DELGADO ESPINOZA	Negative	Negative	Negative	Negative	August	34
2021	42	Female	HOSPITAL REGIONAL HONORIO DELGADO ESPINOZA	Negative	Negative	Negative	Negative	August	34
2021	68	Male	HOSPITAL REGIONAL HONORIO DELGADO ESPINOZA	Negative	Negative	Negative	Negative	August	34
2021	48	Female	HOSPITAL REGIONAL HONORIO DELGADO ESPINOZA	Negative	Negative	Negative	Negative	August	34
2021	1	Male	HOSPITAL III GOYENECHE	Negative	Negative	Negative	Negative	August	34
2021	17	Male	HOSPITAL III GOYENECHE	Negative	Negative	Negative	Negative	August	34
2021	37	Female	HOSPITAL III GOYENECHE	Negative	Negative	Negative	Negative	August	34
2021	45	Female	HOSPITAL III GOYENECHE	Negative	Negative	Negative	Negative	August	34
2021	50	Female	HOSPITAL III GOYENECHE	Negative	Negative	Negative	Negative	August	34
2021	32	Male	HOSPITAL III GOYENECHE	Negative	Negative	Negative	Negative	August	34
2021	43	Male	HOSPITAL III GOYENECHE	Negative	Negative	Negative	Negative	August	34
2021	27	Male	HOSPITAL III GOYENECHE	Negative	Negative	Negative	Negative	August	34
2021	66	Female	HOSPITAL III GOYENECHE	Negative	Negative	Negative	Negative	August	34
2021	44	Female	HOSPITAL REGIONAL HONORIO DELGADO ESPINOZA	Negative	Negative	Negative	Negative	August	34
2021	54	Female	HOSPITAL REGIONAL PNP AREQUIPA	Negative	Negative	Negative	Negative	August	34
2021	34	Male	HOSPITAL REGIONAL PNP AREQUIPA	Negative	Negative	Negative	Negative	August	34
2021	56	Female	HOSPITAL REGIONAL PNP AREQUIPA	Negative	Negative	Negative	Negative	August	34
2021	48	Male	HOSPITAL REGIONAL PNP AREQUIPA	Negative	Negative	Negative	Negative	August	34
2021	23	Male	HOSPITAL REGIONAL PNP AREQUIPA	Negative	Negative	Negative	Negative	August	34
2021	29	Female	HOSPITAL REGIONAL PNP AREQUIPA	Negative	Negative	Negative	Negative	August	34
2021	35	Female	HOSPITAL REGIONAL PNP AREQUIPA	Negative	Negative	Negative	Negative	August	34
2021	8	Male	HOSPITAL REGIONAL HONORIO DELGADO ESPINOZA	Negative	Negative	Negative	Negative	August	34
2021	74	Female	HOSPITAL REGIONAL HONORIO DELGADO ESPINOZA	Negative	Negative	Negative	Negative	August	34
2021	49	Female	HOSPITAL REGIONAL HONORIO DELGADO ESPINOZA	Negative	Negative	Negative	Negative	August	34
2021	57	Female	HOSPITAL III GOYENECHE	Negative	Negative	Negative	Negative	August	34
2021	36	Female	HOSPITAL III GOYENECHE	Negative	Negative	Negative	Negative	August	34
2021	28	Female	HOSPITAL III GOYENECHE	Negative	Negative	Negative	Negative	August	34
2021	71	Female	HOSPITAL III GOYENECHE	Negative	Negative	Negative	Negative	August	34
2021	34	Male	HOSPITAL III GOYENECHE	Negative	Negative	Negative	Negative	August	34
2021	44	Female	HOSPITAL III GOYENECHE	Negative	Negative	Negative	Negative	August	34
2021	74	Male	HOSPITAL III GOYENECHE	Negative	Negative	Negative	Negative	August	34
2021	40	Female	HOSPITAL III GOYENECHE	Negative	Negative	Negative	Negative	August	34
2021	59	Female	HOSPITAL III GOYENECHE	Negative	Negative	Negative	Negative	August	34
2021	74	Female	HOSPITAL III GOYENECHE	Negative	Negative	Negative	Negative	August	34
2021	22	Male	HOSPITAL III GOYENECHE	Negative	Negative	Negative	Negative	August	34
2021	61	Male	HOSPITAL III GOYENECHE	Negative	Negative	Negative	Negative	August	34
2021	9	Male	HOSPITAL III GOYENECHE	Negative	Negative	Negative	Negative	August	34
2021	55	Male	HOSPITAL REGIONAL HONORIO DELGADO ESPINOZA	Negative	Negative	Negative	Negative	August	34
2021	34	Female	HOSPITAL REGIONAL HONORIO DELGADO ESPINOZA	Negative	Negative	Negative	Negative	August	34
2021	46	Male	HOSPITAL III GOYENECHE	Negative	Negative	Negative	Negative	August	34
2021	64	Male	HOSPITAL III GOYENECHE	Negative	Negative	Negative	Negative	August	34
2021	22	Male	HOSPITAL III GOYENECHE	Negative	Negative	Negative	Negative	August	34
2021	63	Male	HOSPITAL III GOYENECHE	Negative	Negative	Negative	Negative	August	34
2021	75	Male	HOSPITAL III GOYENECHE	Negative	Negative	Negative	Negative	August	34
2021	12	Female	HOSPITAL REGIONAL HONORIO DELGADO ESPINOZA	Negative	Negative	Negative	Negative	August	34
2021	69	Male	HOSPITAL REGIONAL HONORIO DELGADO ESPINOZA	Negative	Negative	Negative	Negative	August	34
2021	40	Female	HOSPITAL III GOYENECHE	Negative	Negative	Negative	Negative	August	34
2021	26	Female	HOSPITAL III GOYENECHE	Negative	Negative	Negative	Negative	August	34
2021	67	Male	HOSPITAL III GOYENECHE	Negative	Negative	Negative	Negative	August	34
2021	60	Female	HOSPITAL III GOYENECHE	Negative	Negative	Negative	Negative	August	34
2021	78	Female	HOSPITAL III GOYENECHE	Negative	Negative	Negative	Negative	August	34
2021	67	Female	HOSPITAL III GOYENECHE	Negative	Negative	Negative	Negative	August	34
2021	89	Male	HOSPITAL III GOYENECHE	Negative	Negative	Negative	Negative	August	34
2021	29	Female	HOSPITAL III GOYENECHE	Negative	Negative	Negative	Negative	August	34
2021	52	Female	HOSPITAL III GOYENECHE	Negative	Negative	Negative	Negative	August	35
2021	57	Female	HOSPITAL III GOYENECHE	Negative	Negative	Negative	Negative	August	35
2021	50	Female	HOSPITAL III GOYENECHE	Negative	Negative	Negative	Negative	August	35
2021	24	Male	HOSPITAL III GOYENECHE	Negative	Negative	Negative	Negative	August	35
2021	82	Female	HOSPITAL III GOYENECHE	Negative	Negative	Negative	Negative	August	35
2021	22	Female	HOSPITAL III GOYENECHE	Negative	Negative	Negative	Negative	August	35
2021	34	Female	HOSPITAL III GOYENECHE	Negative	Negative	Negative	Negative	August	35
2021	69	Male	HOSPITAL III GOYENECHE	Negative	Negative	Negative	Negative	August	35
2021	36	Female	HOSPITAL III GOYENECHE	Negative	Negative	Negative	Negative	August	35
2021	21	Female	HOSPITAL III GOYENECHE	Negative	Negative	Negative	Negative	August	35
2021	26	Male	HOSPITAL REGIONAL HONORIO DELGADO ESPINOZA	Negative	Negative	Negative	Negative	August	35
2021	58	Female	HOSPITAL III GOYENECHE	Negative	Negative	Negative	Negative	August	35
2021	12	Male	HOSPITAL III GOYENECHE	Negative	Negative	Negative	Negative	August	35
2021	28	Female	HOSPITAL III GOYENECHE	Negative	Negative	Negative	Negative	August	35
2021	34	Male	HOSPITAL III GOYENECHE	Negative	Negative	Negative	Negative	August	35
2021	41	Female	HOSPITAL III GOYENECHE	Negative	Negative	Negative	Negative	August	35
2021	24	Male	HOSPITAL III GOYENECHE	Negative	Negative	Negative	Negative	August	35
2021	46	Male	HOSPITAL III GOYENECHE	Negative	Negative	Negative	Negative	August	35
2021	45	Female	HOSPITAL III GOYENECHE	Negative	Negative	Negative	Negative	August	35
2021	28	Female	HOSPITAL III GOYENECHE	Negative	Negative	Negative	Negative	August	35
2021	70	Male	HOSPITAL III GOYENECHE	Negative	Negative	Negative	Negative	August	35
2021	86	Male	HOSPITAL REGIONAL HONORIO DELGADO ESPINOZA	Negative	Negative	Negative	Negative	August	35
2021	36	Female	HOSPITAL REGIONAL HONORIO DELGADO ESPINOZA	Negative	Negative	Negative	Negative	August	35
2021	37	Male	HOSPITAL REGIONAL HONORIO DELGADO ESPINOZA	Negative	Negative	Negative	Negative	August	35
2021	13	Female	HOSPITAL REGIONAL HONORIO DELGADO ESPINOZA	Negative	Negative	Negative	Positive	August	35
2021	31	Female	HOSPITAL III GOYENECHE	Negative	Negative	Negative	Negative	August	35
2021	21	Male	HOSPITAL REGIONAL HONORIO DELGADO ESPINOZA	Negative	Negative	Negative	Negative	August	35
2021	33	Female	HOSPITAL REGIONAL HONORIO DELGADO ESPINOZA	Negative	Negative	Negative	Positive	August	35
2021	6	Female	HOSPITAL REGIONAL HONORIO DELGADO ESPINOZA	Negative	Negative	Negative	Negative	August	35
2021	0	Male	HOSPITAL REGIONAL HONORIO DELGADO ESPINOZA	Negative	Negative	Negative	Negative	August	35
2021	3	Female	HOSPITAL REGIONAL HONORIO DELGADO ESPINOZA	Negative	Negative	Negative	Negative	August	35
2021	5	Female	HOSPITAL REGIONAL HONORIO DELGADO ESPINOZA	Negative	Negative	Negative	Negative	August	35
2021	9	Male	HOSPITAL REGIONAL HONORIO DELGADO ESPINOZA	Negative	Negative	Negative	Negative	August	35
2021	0	Female	HOSPITAL REGIONAL HONORIO DELGADO ESPINOZA	Negative	Negative	Negative	Negative	August	35
2021	38	Female	HOSPITAL REGIONAL PNP AREQUIPA	Negative	Negative	Negative	Negative	August	35
2021	77	Female	HOSPITAL REGIONAL PNP AREQUIPA	Negative	Negative	Negative	Negative	August	35
2021	61	Male	HOSPITAL REGIONAL PNP AREQUIPA	Negative	Negative	Negative	Negative	August	35
2021	66	Male	HOSPITAL REGIONAL PNP AREQUIPA	Negative	Negative	Negative	Negative	August	35
2021	33	Female	HOSPITAL REGIONAL PNP AREQUIPA	Negative	Negative	Negative	Negative	August	35
2021	35	Female	HOSPITAL REGIONAL PNP AREQUIPA	Negative	Negative	Negative	Negative	August	35
2021	21	Male	HOSPITAL REGIONAL PNP AREQUIPA	Negative	Negative	Negative	Negative	August	35
2021	43	Female	HOSPITAL REGIONAL PNP AREQUIPA	Negative	Negative	Negative	Negative	August	35
[truncated: 752 more rows]

## Sheet: Met Data 2021-2023
Start Day	Temperature Max (Celsius)	Temperature Min (Celsius)	Relative Humidity (Percentage)	Rainfall (mm per day)
2021-06-20	24.2	8	43.7	0
2021-06-21	24.6	7.6	48	0
2021-06-22	22.4	7.8	41.4	0
2021-06-23	24.2	8.6	36.9	0
2021-06-24	24	7.2	41.7	0
2021-06-25	22.8	6.2	46.2	0
2021-06-26	22.4	7	47.4	0
2021-06-27	22	6.6	52	0
2021-06-28	24	7.6	43.4	0
2021-06-29	25	6.4	40.3	0
2021-06-30	25.4	6.8	62.3	0
2021-07-01	23.8	5.2	34.3	0
2021-07-02	23.4	5.2	36.8	0
2021-07-03	24.6	4.6	37.9	0
2021-07-04	24	7.4	40.3	0
2021-07-05	23.2	6.2	44.8	0
2021-07-06	24.8	6.8	45.8	0
2021-07-07	24.4	6	38.9	0
2021-07-08	25	7.4	36.3	0
2021-07-09	25.2	7.6	47	0
2021-07-10	24.4	7.2	49.7	0
2021-07-11	23.6	7.4	49.8	0
2021-07-12	21.8	7.8	41.6	0
2021-07-13	25.6	7	47.2	0
2021-07-14	26	6.4	43.9	0
2021-07-15	26.4	8.4	40.1	0
2021-07-16	25	6.4	43.2	0
2021-07-17	24.8	8.4	50.2	0
2021-07-18	25.4	7.2	50.1	0
2021-07-19	23.4	8.6	30.2	0
2021-07-20	25.6	8.2	40.5	0
2021-07-21	25.8	8.6	40.5	0
2021-07-22	26	9.2	39.2	0
2021-07-23	24.8	8	39.5	0
2021-07-24	24.6	7.8	36.7	0
2021-07-25	23	9.2	39.7	0
2021-07-26	22.8	6.6	45.4	0
2021-07-27	24.8	7.2	50.1	0
2021-07-28	24.6	7.2	48.5	0
2021-07-29	25.8	9.6	45.2	0
2021-07-30	23.6	8	43.4	0
2021-07-31	22.4	8.2	46.5	0
2021-08-01	24.2	8.8	41.6	0
2021-08-02	24	9	58.3	0
2021-08-03	22.8	8.4	44.5	0
2021-08-04	23.4	10.2	51.5	0
2021-08-05	24.8	9	51.7	0
2021-08-06	23.2	6.6	51.8	0
2021-08-07	23.2	4.2	47.5	0
2021-08-08	25.6	6	43.5	0
2021-08-09	23.2	7.4	40.3	0
2021-08-10	25.6	4.8	38.4	0
2021-08-11	24.8	6.6	35.9	0
2021-08-12	24.2	6.4	33.9	0
2021-08-13	25.2	5.8	39	0
2021-08-14	24.8	6.4	39.7	0
2021-08-15	24	6.6	33.9	0
2021-08-16	25.2	7.4	34.9	0
2021-08-17	23.4	6.2	35	0
2021-08-18	24	6.6	39.7	0
2021-08-19	22.4	7.6	41.4	0
2021-08-20	24	6.4	34.4	0
2021-08-21	23.2	7.2	36.3	0
2021-08-22	24.6	7	44	0
2021-08-23	23.4	6.2	39.8	0
2021-08-24	21.4	6.2	50.6	0
2021-08-25	21	7	52.6	0
2021-08-26	22.6	7.8	44.6	0
2021-08-27	22.6	6.6	46.4	0
2021-08-28	24.2	7.8	47.7	0
2021-08-29	25.4	7.2	41.7	0
2021-08-30	24.6	7.4	38.1	0
2021-08-31	25.8	7.8	43.4	0
2021-09-01	26	8.2	36.8	0
2021-09-02	23.8	7.8	40.2	0
2021-09-03	24.2	7.6	45.3	0
2021-09-04	25.4	8.2	54.7	0
2021-09-05	25	9	39.8	0
2021-09-06	24	9.4	40.8	0
2021-09-07	22.4	7.8	51.6	0
2021-09-08	23.6	7.6	54.5	0
2021-09-09	24.2	8.4	49.8	0
2021-09-10	25.8	9.2	47.3	0
2021-09-11	23.2	8.4	37.2	0
2021-09-12	24.2	7.9	31.3	0
2021-09-13	24.6	8.6	35.9	0
2021-09-14	23.4	7.4	44.2	0
2021-09-15	23	8.4	37.1	0
2021-09-16	24.6	8	41.7	0
2021-09-17	26.8	9.4	47	0
2021-09-18	25	11.4	41.8	0
2021-09-19	24.2	9.2	41.6	0
2021-09-20	24.8	9.4	42.4	0
2021-09-21	24.4	11.2	44.5	0
2021-09-22	24	11	45.6	0
2021-09-23	25.4	12	43.4	0
2021-09-24	25.8	11.4	46.7	0
2021-09-25	26.2	10.2	47.1	0
2021-09-26	26.4	10.8	38.2	0
2021-09-27	26.8	9.2	36.2	0
2021-09-28	26.6	10	33	0
2021-09-29	25.4	9.6	36.8	0
2021-09-30	24.4	9	37.8	0
2021-10-01	24.8	9.6	38.8	0
2021-10-02	25	9	36.7	0
2021-10-03	24.4	7.8	44.4	0
2021-10-04	24.8	9.6	36.5	0
2021-10-05	25.4	11.4	43.8	0
2021-10-06	24	12.2	51.8	0
2021-10-07	24.6	12.6	49.3	0
2021-10-08	25.6	12.4	47.2	0
2021-10-09	26.2	13.2	53.2	0
2021-10-10	26	11.8	55.5	0
2021-10-11	26.4	10.8	42.5	0
2021-10-12	26	9.4	39.4	0
2021-10-13	25.8	12.8	41.8	0
2021-10-14	25.6	9.2	48	0
2021-10-15	22.4	8.6	50.3	0
2021-10-16	24	9.2	61.4	0
2021-10-17	25.4	7.2	46.1	0
2021-10-18	26.2	6.4	46.5	0
2021-10-19	25	7.2	37.6	0
2021-10-20	24.8	8.6	39.5	0
2021-10-21	25.2	9	43.8	0
2021-10-22	24.8	6.2	40.2	0
2021-10-23	24.2	8.2	39.1	0
2021-10-24	24.6	7	36.7	0
2021-10-25	25.2	7.8	39.1	0
2021-10-26	24.8	5.2	38.6	0
2021-10-27	25.2	6.4	42.6	0
2021-10-28	26.6	8.4	46.5	0
2021-10-29	25.4	9.8	47.7	0
2021-10-30	26	11.4	52.5	0
2021-10-31	25.8	10.8	48.2	0
2021-11-01	25.4	9.8	45.6	0
2021-11-02	26.8	7.2	46.7	0
2021-11-03	25.2	8.2	38.2	0
2021-11-04	23.8	8.2	46.9	0
2021-11-05	24.2	7.4	50.3	0
2021-11-06	24	9	43.3	0
2021-11-07	23	9.4	39.4	0
2021-11-08	25.4	8	45.5	0
2021-11-09	23.6	8.4	41	0
2021-11-10	23.6	7.4	43.7	0
2021-11-11	23.4	9.8	40.2	0
2021-11-12	24.2	10.2	44	0
2021-11-13	25.4	14.2	45.3	0
2021-11-14	25	10.2	34.6	0
2021-11-15	24.8	9.4	39.5	0
2021-11-16	23.6	10.4	46.3	0
2021-11-17	22	9	39.3	0
2021-11-18	24	8	35.7	0
2021-11-19	24.6	7.2	31.4	0
2021-11-20	23.6	9.6	37.1	0.2
2021-11-21	24	9.8	37.3	0
2021-11-22	25.2	9.8	48.3	0
2021-11-23	25.4	10.4	46.5	0
2021-11-24	23	11.8	48.8	0
2021-11-25	23.2	10	46.8	0
2021-11-26	24.2	12.2	42.2	0
2021-11-27	24.4	11.8	48.2	0
2021-11-28	24.8	11	52.4	0
2021-11-29	24.6	10.8	39.7	0
2021-11-30	25	9.2	40.4	0
2021-12-01	25.2	8.2	39.9	0
2021-12-02	24.8	11.2	42.7	0
2021-12-03	24.2	10.8	42	0
2021-12-04	25.2	12.2	48.8	0
2021-12-05	23.8	11.8	49.4	0
2021-12-06	26.4	13.6	42	0
2021-12-07	26.8	14.4	63.5	0
2021-12-08	26.2	12.8	49.3	0
2021-12-09	24.8	15	43.1	0
2021-12-10	23.2	13.8	44.4	0
2021-12-11	21.2	12.4	62.6	0
2021-12-12	23.2	10.4	59.3	0
2021-12-13	22.8	9.6	62.8	0
2021-12-14	24.6	7.4	69	0
2021-12-15	24	10.4	46.3	0
2021-12-16	24.8	10.8	46.9	0
2021-12-17	25.4	11.8	47.6	0
2021-12-18	25.8	11.2	44.3	0
2021-12-19	26	13.6	45.4	0
2021-12-20	23.8	13.4	54.3	0
2021-12-21	24.2	11.8	56.4	0
2021-12-22	22.6	11.6	49.4	0
2021-12-23	23	9.2	49.5	0
2021-12-24	25.4	11.4	67.2	0
2021-12-25	23.8	11.8	65.2	0
2021-12-26	24.6	12.8	64.4	0
2021-12-27	24.8	11.8	54.1	0
2021-12-28	25	11.2	54.5	0
2021-12-29	23.2	11	75	0
2021-12-30	22.6	11.4	64	0
2021-12-31	25.3	11.4	51.3	0
2022-01-01	24.2	10.8	58.2	0
2022-01-02	23.8	10.2	57.9	0
2022-01-03	25.8	10.8	56.5	0
2022-01-04	24.8	9.2	59	0
2022-01-05	23.6	9.6	59.3	0
2022-01-06	22.8	12.8	64.6	5.3
2022-01-07	24.2	12.2	67.5	0
2022-01-08	23	14	60.7	0.2
2022-01-09	24.4	12.6	63.8	0.7
2022-01-10	23.8	11.2	63.2	0
2022-01-11	24.6	12.2	66.6	0
2022-01-12	24.2	13.4	63.7	1.9
2022-01-13	25	10.6	64.9	0
2022-01-14	22.8	10.8	68.1	0
2022-01-15	22.2	11	73.5	0.3
2022-01-16	18.2	11.4	72.8	0
2022-01-17	24.2	11.4	67.5	0
2022-01-18	24.8	11.4	56.1	0
2022-01-19	25	12	59.1	0
2022-01-20	24.6	12.2	54.8	0
2022-01-21	25.4	15	60.1	0
2022-01-22	26	13.6	66.6	2.8
2022-01-23	22.6	12	67.4	0
2022-01-24	23.4	11.4	67.1	0
2022-01-25	24.2	12.4	65.6	0
2022-01-26	23	13.4	63.1	0
2022-01-27	23.2	12.6	54.3	0
2022-01-28	22.8	10.6	51.8	0
2022-01-29	21.8	11.4	48.8	0
2022-01-30	20.6	11	66.7	0
2022-01-31	19.8	11.6	63.7	0
2022-02-01	20.8	10.8	65.7	1.1
2022-02-02	22.6	10.4	69.4	0
2022-02-03	22.8	11	60.3	0
2022-02-04	23.4	11.4	59	0
2022-02-05	23.8	10.4	58	0
2022-02-06	23	10.2	59.7	0
2022-02-07	24.8	10.8	58.2	0
2022-02-08	25.2	10.8	46.3	0
2022-02-09	25.8	10.2	45.5	0
2022-02-10	22.8	9.8	58.6	0
2022-02-11	23.6	9.6	64.4	0
2022-02-12	25.2	10.8	56.7	0
2022-02-13	24.2	12.2	55.9	0
2022-02-14	24.2	13.2	59.5	0
2022-02-15	25.8	9.8	55.5	0
2022-02-16	23.8	12.2	65.1	4.8
2022-02-17	24	12.4	70.8	0
2022-02-18	23.2	13	75.9	0.1
2022-02-19	21.8	13.2	73.9	0.1
2022-02-20	24	10.4	72.8	0
2022-02-21	24.2	10.2	71.6	0
2022-02-22	20.8	9.8	84.6	0.4
2022-02-23	20.2	11.4	80.9	0
2022-02-24	21.4	12	79.2	3.8
2022-02-25	22.8	11.2	76.7	4.3
2022-02-26	21	11	78.8	1.9
2022-02-27	22.4	12	80.6	0
2022-02-28	23	15.2	73.7	1.6
2022-03-01	19.4	12.8	82.6	0.3
2022-03-02	24.2	11.2	73.9	3.7
2022-03-03	23.2	13.2	73.1	0
2022-03-04	21	13.4	77.8	4.9
2022-03-05	21.6	13.2	78.4	6.3
2022-03-06	20.6	13.4	82.8	2
2022-03-07	17	12.2	88.4	6.2
2022-03-08	17.2	11.8	90	0.9
2022-03-09	17.6	10.8	83.7	1.3
2022-03-10	19.8	11.8	89.3	0
2022-03-11	21.6	10.4	78.6	0
2022-03-12	23.2	12.2	72.5	0
2022-03-13	21	12	73	0
2022-03-14	22.4	11.6	73.9	0
2022-03-15	22.8	11	75.2	0.2
2022-03-16	22.2	11	68.3	0
2022-03-17	23.8	10.4	69.4	0
2022-03-18	24.2	10	63.5	0
2022-03-19	24.6	11.8	74.9	0
2022-03-20	24	12	71.5	0
2022-03-21	25	12.2	68	0
2022-03-22	24.3	12	61	0
2022-03-23	23.6	12.4	61.7	0
2022-03-24	24.8	11.4	62.5	0
2022-03-25	24.2	10.4	52.2	0
2022-03-26	22.8	11.6	65.1	0
2022-03-27	23	10.2	64	0
2022-03-28	25.2	11.4	62.2	0
2022-03-29	25.6	12.2	58.3	0
2022-03-30	24.8	10.2	57.2	0
2022-03-31	25.2	9.2	55.5	0
2022-04-01	25.8	8.2	54.1	0
2022-04-02	24.8	9.8	59.9	0
2022-04-03	23.6	11.4	64.5	0
2022-04-04	26.2	10.2	57.8	0
2022-04-05	25	15.2	53.7	0
2022-04-06	25.4	13	59.6	0
2022-04-07	26	11.2	64.4	0
2022-04-08	24.8	11.6	59.5	0
2022-04-09	24.4	10.8	59	0
2022-04-10	23.2	11.4	63.9	0
2022-04-11	24.2	8.4	53.7	0
2022-04-12	26	7	37.1	0
2022-04-13	25.6	6.4	35.2	0
2022-04-14	25	7.4	40.7	0
2022-04-15	25.6	6.2	53.2	0
2022-04-16	24.8	7.4	43.2	0
2022-04-17	23.8	6.6	46.8	0
2022-04-18	23.6	5.2	52.2	0
2022-04-19	24	5	49.7	0
2022-04-20	22.8	7.2	55.6	0
2022-04-21	21.8	7.8	62.8	0
2022-04-22	22.6	7.2	63.4	0
2022-04-23	22.6	7.4	59.4	0
2022-04-24	22.2	8	60.2	0
2022-04-25	24.6	6.4	56.8	0
2022-04-26	24	8.4	50.3	0
2022-04-27	24.8	9.2	42.6	0
2022-04-28	24.4	7.8	45.9	0
2022-04-29	23.8	8.2	48.1	0
2022-04-30	24.6	9.8	55.7	0
2022-05-01	25.2	10.2	54.1	0
2022-05-02	25.8	9.6	54.8	0
2022-05-03	23.8	7.2	65.7	0
2022-05-04	22.4	7.6	53.7	0
2022-05-05	23.2	7	47.8	0
2022-05-06	24.8	7.8	50.9	0
2022-05-07	23.6	8.2	61.4	0
2022-05-08	22.8	7.8	51.9	0
2022-05-09	25.6	7	33.5	0
2022-05-10	25	7.6	47.4	0
2022-05-11	24.4	5.6	40.4	0
2022-05-12	24.8	5.2	44	0
2022-05-13	24.4	7.4	43.8	0
2022-05-14	25.2	7.8	43.4	0
2022-05-15	26.2	8.4	38.9	0
2022-05-16	26	8.2	38.9	0
2022-05-17	25.4	8.2	43.4	0
2022-05-18	24.4	8.8	42.5	0
2022-05-19	24	6	49.3	0
2022-05-20	24.6	7.8	49.6	0
2022-05-21	25.2	8.2	46.8	0
2022-05-22	23.8	6.8	37.2	0
2022-05-23	25.2	6.2	60.1	0
2022-05-24	26.2	5.4	38.2	0
2022-05-25	25	7.8	34.4	0
2022-05-26	24.2	6.2	32.9	0
2022-05-27	25.8	5.6	29.9	0
2022-05-28	23.8	6.8	35.7	0
2022-05-29	25.6	8	39.6	0
2022-05-30	24.2	8.6	58	0
2022-05-31	23.8	7.2	43.1	0
2022-06-01	21	6.6	37	0
2022-06-02	22	7.8	40.3	0
2022-06-03	23.2	6.6	43.1	0
2022-06-04	22.2	8.2	46.9	0
2022-06-05	23	12	49.8	0
2022-06-06	24	9.2	62.9	0
2022-06-07	24.4	4.8	43.2	0
2022-06-08	23.8	7	50.6	0
2022-06-09	23.8	6	44.3	0
2022-06-10	22.2	4.8	40.4	0
2022-06-11	23.2	4.2	33.1	0
2022-06-12	24.6	5.4	57	0
2022-06-13	25	4.8	37.3	0
2022-06-14	25.4	3.8	37.6	0
2022-06-15	24.4	5.8	37.5	0
2022-06-16	21.8	3.8	31.6	0
2022-06-17	23	4.2	38.7	0
2022-06-18	22.2	4.4	34.7	0
2022-06-19	24.2	4	55.5	0
2022-06-20	21.8	4	35.4	0
2022-06-21	25	6	35.9	0
2022-06-22	24.6	6.2	36.4	0
2022-06-23	23.2	7	41.8	0
2022-06-24	25.8	5.6	40.4	0
2022-06-25	21.2	8.2	42.2	0
2022-06-26	25.4	8.8	37.2	0
2022-06-27	22	6.8	52.3	0
2022-06-28	24.4	7.2	42.3	0
2022-06-29	22.8	7.2	48.6	0
2022-06-30	25.2	7	42.2	0
2022-07-01	22.4	6	35.9	0
2022-07-02	23.6	6.4	32.8	0
2022-07-03	24.8	7.8	43.4	0
2022-07-04	25.2	8	32.8	0
2022-07-05	24.6	8.8	38.7	0
2022-07-06	25.4	7.8	34.9	0
2022-07-07	25.8	8.4	35.3	0
2022-07-08	23.2	6.6	41	0
2022-07-09	24.4	7.8	42.6	0
2022-07-10	24.2	9.4	47.1	0
2022-07-11	24.8	7.2	56.6	0
2022-07-12	23.8	5.6	37.9	0
2022-07-13	21.8	3.6	40.2	0
2022-07-14	22.5	4.2	34.5	0
2022-07-15	22	6.8	46.7	0
2022-07-16	23.6	6.2	43.1	0
2022-07-17	24.6	7.4	34.6	0
2022-07-18	24.8	9	52.2	0
2022-07-19	24.6	9.6	36.6	0
2022-07-20	23.6	9.8	41.6	0
2022-07-21	24.8	8.8	42.5	0
2022-07-22	25.2	8.2	41.7	0
2022-07-23	22.8	8.6	46.7	0
2022-07-24	22.8	7	42.7	0
2022-07-25	22	7.4	48.4	0
2022-07-26	23.4	7	41.7	0
2022-07-27	23.4	6.2	42.6	0
2022-07-28	24	7.6	45.6	0
2022-07-29	24.6	9.2	38.4	0
2022-07-30	23	8.4	47.8	0
2022-07-31	24	7	42.9	0
2022-08-01	22.6	6.4	36.8	0
2022-08-02	22.6	5.4	34.9	0
2022-08-03	23.2	6.8	41	0
2022-08-04	23	7.8	45.1	0
2022-08-05	23.2	7.2	36.8	0
2022-08-06	22.8	7.4	47.4	0
2022-08-07	23.2	9.2	43.4	0
2022-08-08	24.6	6.6	40.2	0
2022-08-09	25.8	8.8	42.4	0
2022-08-10	26.2	8.2	39.2	0
2022-08-11	25.2	6.6	38.6	0
2022-08-12	23.8	7.8	38.2	0
2022-08-13	22.8	9.8	47.8	0
2022-08-14	22	7.2	45.3	0
2022-08-15	23	6.4	45	0
2022-08-16	24.6	5.2	40.3	0
2022-08-17	22.8	6.6	32.9	0
2022-08-18	24	5.8	30.5	0
2022-08-19	25.2	5.4	30	0
2022-08-20	25	6.2	26.7	0
2022-08-21	24.5	5.6	29.2	0
2022-08-22	24.8	2.4	27.9	0
2022-08-23	25	4.6	29.4	0
2022-08-24	24	5.4	29.6	0
2022-08-25	23.2	5.2	36.7	0
2022-08-26	22.4	3.4	37.4	0
2022-08-27	23.4	6.8	34.8	0
2022-08-28	23	9.4	40.3	0
2022-08-29	25.4	7.4	39.8	0
2022-08-30	26	9.6	37	0
2022-08-31	24	10.4	37.1	0
2022-09-01	23.8	8	44.7	0
2022-09-02	25.4	7.4	33.2	0
2022-09-03	25.8	11	35.8	0
2022-09-04	25.8	9.6	63.2	0
2022-09-05	25.2	9.2	29.9	0
2022-09-06	25.2	8.2	29.1	0
2022-09-07	24.2	9.2	33.6	0
2022-09-08	24.2	7.4	34.3	0
2022-09-09	23.2	8.8	34	0
2022-09-10	25.6	7.8	29.7	0
2022-09-11	24.4	9	33.4	0
2022-09-12	24	8.8	38.6	0
2022-09-13	22.6	8.6	36.5	0
2022-09-14	23.4	7.2	34.6	0
2022-09-15	24.4	7	28.3	0
2022-09-16	23.3	6.8	36.5	0
2022-09-17	23	6.2	38.3	0
2022-09-18	24.6	7	63.6	0
2022-09-19	24.8	8.8	42.5	0
2022-09-20	22.8	7.8	36.5	0
2022-09-21	23	6.4	36.5	0
2022-09-22	24.2	7.8	34.5	0
2022-09-23	23.4	9.4	36.8	0
2022-09-24	22.8	7.2	40.7	0
2022-09-25	22.8	8.2	38.7	0
2022-09-26	25.6	7.8	31.4	0
2022-09-27	25.6	7.4	47.4	0
2022-09-28	24.4	6.8	34.5	0
2022-09-29	21.8	6	32	0
2022-09-30	23.2	5.8	37.2	0
2022-10-01	24.6	7.8	38.4	0
2022-10-02	24.6	9.4	44.7	0
2022-10-03	25	11.2	37.8	0
2022-10-04	24.2	9.8	39.9	0
2022-10-05	24	8.8	31.7	0
2022-10-06	25.4	8	30.4	0
2022-10-07	24.8	7	25.3	0
2022-10-08	23.4	6.8	56.4	0
2022-10-09	24.4	6.8	29.6	0
2022-10-10	25.6	7.4	33.3	0
2022-10-11	24.6	6.8	34.8	0
2022-10-12	24.6	7.8	30.6	0
2022-10-13	23.8	6.8	28.7	0
2022-10-14	22.4	6.4	32.4	0
2022-10-15	24.4	7.2	37.6	0
2022-10-16	24.8	10	49.4	0
2022-10-17	24.8	10.2	38.1	0
2022-10-18	25	8.8	33.1	0
2022-10-19	23.8	7.6	32.6	0
2022-10-20	24	7.2	34.3	0
2022-10-21	24.4	6.4	34.5	0
2022-10-22	23.8	7.2	33.7	0
2022-10-23	24.8	6.8	32.3	0
2022-10-24	25.2	7.8	33	0
2022-10-25	25.4	7.4	33	0
2022-10-26	25.8	8	30.6	0
2022-10-27	26	8.4	33.6	0
2022-10-28	25.2	9	28.3	0
2022-10-29	23.4	8.4	32	0
2022-10-30	23	7.6	33.8	0
2022-10-31	23.8	7.4	31.2	0
2022-11-01	24	7.8	34.8	0
2022-11-02	26.4	10.6	26	0
2022-11-03	25.4	10.4	34.4	0
2022-11-04	24.8	9	41.2	0
2022-11-05	24	8.4	31.9	0
2022-11-06	24.8	7.8	37.4	0
2022-11-07	24.6	7.4	39.9	0
2022-11-08	25.2	9.6	32.9	0
2022-11-09	23.4	11.4	41.4	0
2022-11-10	24	9.4	39.3	0
2022-11-11	24.4	8	44.5	0
2022-11-12	25.4	7.4	30.7	0
2022-11-13	25.4	7.8	36.7	0
2022-11-14	25.4	9.4	41.3	0
2022-11-15	25.6	9	43	0
2022-11-16	25.6	10.8	38.4	0
2022-11-17	24.6	9.4	49.5	0
2022-11-18	24.8	10.8	42.1	0
2022-11-19	25.6	10.4	48.2	0
2022-11-20	25.2	10.2	44.2	0
2022-11-21	24.6	9.4	44	0
2022-11-22	23.8	11.2	48.9	0
2022-11-23	23.2	9	50.9	0
2022-11-24	23	12.4	51.5	0
2022-11-25	24.2	11.8	43.2	0
2022-11-26	26	12.4	44.7	0
2022-11-27	25.8	12.4	44.3	0
2022-11-28	25.4	11.2	55.4	0
2022-11-29	24.6	11	57.6	0
2022-11-30	23.8	8.8	50.4	0
2022-12-01	22.8	8	35.8	0
2022-12-02	23	6.8	29.6	0
2022-12-03	25	7.4	37.3	0
2022-12-04	24.8	7.4	35.7	0
2022-12-05	23.8	8.2	37.9	0
2022-12-06	23.2	12.4	42	0
2022-12-07	24.4	13.8	45.5	1.8
2022-12-08	23.8	13	62.6	2.8
2022-12-09	24.2	13.4	67.1	0
2022-12-10	24.8	11.6	64	0.9
2022-12-11	23.8	10.2	64.5	0
2022-12-12	23	13	71.3	0.4
2022-12-13	23.4	13.2	70.5	0.5
2022-12-14	23.2	12.8	67.1	0
2022-12-15	22.8	12.8	66.5	4.8
2022-12-16	21.4	11.8	78.6	0
2022-12-17	23.2	10.4	72.5	0
2022-12-18	24	10.8	64.6	0
2022-12-19	24.4	11.4	58.8	0
2022-12-20	24.6	10.4	60.5	0
2022-12-21	24	10.2	62.3	0
2022-12-22	24.8	11.2	60.9	0
2022-12-23	25.2	11	50.9	0
2022-12-24	25.2	10	53.4	0
2022-12-25	22.8	10.8	59	0
2022-12-26	21.8	10.2	59.4	0
2022-12-27	23.2	11.2	74.7	0
2022-12-28	23.2	11	59.2	0
2022-12-29	22.8	11	73.2	0
2022-12-30	24	10.8	76.8	2.7
2022-12-31	21.6	11.4	78	6.4
2023-01-01	19.8	11.6	77.5	2.6
2023-01-02	22.2	11.2	73.7	0
2023-01-03	23.8	11	67.5	0
2023-01-04	22.6	10.2	71.9	0
2023-01-05	21.6	11.4	68.4	0
2023-01-06	23.4	10	58.1	0
2023-01-07	24.8	10.4	54.7	0
2023-01-08	24.2	11.6	57.4	0
2023-01-09	23.8	10.4	56.2	0
2023-01-10	24.8	9.8	49	0
2023-01-11	25.2	9.6	49.4	0
2023-01-12	23.2	10.2	55.2	0
2023-01-13	24.2	10	53.6	0
2023-01-14	24.8	9.6	56.8	0
2023-01-15	24.8	9.9	55.9	0
2023-01-16	23	10.4	58.4	0
2023-01-17	24	10	58.8	0
2023-01-18	24	12	62.3	0
2023-01-19	23.2	11.6	66.7	2.8
2023-01-20	22.2	12.6	77.1	0
2023-01-21	20.4	11.4	71.4	0
2023-01-22	22.6	10.2	68.4	0
2023-01-23	23.8	10.6	75.2	0
2023-01-24	25.2	12.2	61.8	0
2023-01-25	24	11.4	68.3	16.9
2023-01-26	21	12.2	77.9	4.5
2023-01-27	21.8	12.4	80.9	2.6
2023-01-28	21.4	11.4	82.6	2.7
2023-01-29	22.8	12.4	77.2	10.3
2023-01-30	19.8	12.8	91	4.1
2023-01-31	16.8	12.2	86.7	1.4
2023-02-01	21.6	12	84.4	3.1
2023-02-02	19.8	11.8	86.4	7.6
2023-02-03	21	13.6	87.7	6.1
2023-02-04	21.2	12.8	82.3	1.4
2023-02-05	22.4	13	83	12.3
2023-02-06	20.8	12.2	81.3	2.3
2023-02-07	23.8	12.8	78.3	0
2023-02-08	23.4	14.2	68	4.1
2023-02-09	24.2	13.2	73.3	0
2023-02-10	24	12.4	70.7	1.5
2023-02-11	23.6	13.2	79	0.3
2023-02-12	23	14	80.1	2.2
2023-02-13	23.4	11.2	78.9	0
2023-02-14	23.2	10.6	75.6	6.7
2023-02-15	22.8	11.8	78.7	0
2023-02-16	19.4	13	84.1	0
2023-02-17	23.4	11.8	73.5	0
2023-02-18	24.4	10.4	68.2	0
2023-02-19	24.4	11.4	57.4	1.4
2023-02-20	25.4	10.8	66.3	0
2023-02-21	23.2	11.8	66.5	0
2023-02-22	24	13.2	69.4	0
2023-02-23	23.2	11.8	71.5	0
2023-02-24	24.4	11.4	67.7	0
2023-02-25	23.4	13	63	0
2023-02-26	24.4	11.6	59.6	0
2023-02-27	24	11.8	71.9	0
2023-02-28	25.2	12	66.3	0
2023-03-01	26	12.4	66.9	0
2023-03-02	25.2	12.2	65.2	0
2023-03-03	25.6	12.4	70.4	0
2023-03-04	25.8	11.8	69.1	0
2023-03-05	25	12.2	70.9	4.4
2023-03-06	22.4	12.8	76.1	0
2023-03-07	23.2	13	76.7	0.1
2023-03-08	20.4	13	78.1	0
2023-03-09	21.4	10.6	76.4	0
2023-03-10	20.8	13.2	75.9	1.7
2023-03-11	21	12.4	87.2	0.7
2023-03-12	22	12.2	78.2	0
2023-03-13	21.4	13.4	80.4	0
2023-03-14	19.2	13	81	5
2023-03-15	20.6	11.2	82.4	0
2023-03-16	21.2	9.8	78.6	0
2023-03-17	21.2	9.6	79.5	3.7
2023-03-18	22.8	11.8	75.6	0
2023-03-19	22.2	13.9	74.5	1.5
2023-03-20	22.2	13.2	71	1.5
2023-03-21	23.2	11.2	67.2	0
2023-03-22	25.4	14	61.6	0
2023-03-23	24.2	11.4	58.8	0
2023-03-24	22.8	14.4	69.7	3.1
2023-03-25	23.7	12.4	66.9	1.6
2023-03-26	24.6	13	66.9	0
2023-03-27	24.8	13.6	64	0
2023-03-28	24.2	12	68	0
2023-03-29	23.4	12.6	71.8	0
2023-03-30	22.6	13.2	76.9	0
2023-03-31	24	12.4	76.5	0
2023-04-01	24.8	14.2	72.6	0
2023-04-02	24.6	13.8	74.1	0
2023-04-03	23.2	14	73.9	1.8
2023-04-04	23	13	75.9	2.3
2023-04-05	22.8	11.2	76.3	1
2023-04-06	24.2	9.2	65.6	0
2023-04-07	24.4	10.6	62.7	0
2023-04-08	25.2	10.2	70.5	0.1
2023-04-09	25	13.2	65.1	0
2023-04-10	25.2	12.6	61.1	0
2023-04-11	25	11.4	57.8	0
2023-04-12	24.8	12	63.3	0
2023-04-13	23.8	10.4	55.9	0
2023-04-14	24.4	12.2	58.9	0
2023-04-15	24.6	12.8	64.5	0
2023-04-16	23.2	11.4	68.1	0
2023-04-17	21.8	9.6	65.8	0
2023-04-18	24	9.4	59.6	0
2023-04-19	24.4	9	57.6	0
2023-04-20	22.2	8.8	57.1	0
2023-04-21	25.6	9	54.5	0
2023-04-22	22	9.8	65.8	0
2023-04-23	21.8	9.6	64.4	0
2023-04-24	23	9.2	61.5	0
2023-04-25	24.4	8.8	58.1	0
2023-04-26	23.6	9.2	55.3	0
2023-04-27	24.4	9.4	61.6	0
2023-04-28	23.8	9	66.7	0
2023-04-29	24	10	67.5	0
2023-04-30	24.2	9.6	58.6	0
2023-05-01	24.8	9.8	63.1	0
2023-05-02	25.4	9.2	55	0
2023-05-03	25.9	10.2	49.9	0
2023-05-04	25.9	10.4	45.6	0
2023-05-05	26	9.2	49.1	0
2023-05-06	27.6	10.8	51.1	0
2023-05-07	26.2	13.2	54.6	0
2023-05-08	26	13.4	50.5	0
2023-05-09	25.8	11.4	49	0
2023-05-10	25	10.2	43	0
2023-05-11	24.2	8.8	41.9	0
2023-05-12	25.8	10	43.9	0
2023-05-13	26.4	13.8	50.1	0
2023-05-14	25	13	49	0
2023-05-15	26.6	10.4	44.1	0
2023-05-16	23.6	9.4	41.2	0
2023-05-17	26.4	7.6	37.7	0
2023-05-18	25	9	42.2	0
2023-05-19	25.4	9.8	43.4	0
2023-05-20	26.6	10	42.8	0
2023-05-21	25.4	8.8	35.3	0
2023-05-22	25.2	8.2	37.8	0
2023-05-23	23.8	7.8	38.1	0
2023-05-24	24.4	8.2	48.1	0
2023-05-25	22.4	7.2	48.7	0
2023-05-26	23.2	8	45.3	0
2023-05-27	24.4	10.4	43.8	0
2023-05-28	24.6	11.8	46	0
2023-05-29	25.2	9	43.3	0
2023-05-30	24.8	7.6	41.2	0
2023-05-31	26.2	7.8	37.5	0
2023-06-01	26	9.4	34.4	0
2023-06-02	24.8	8.2	36.8	0
2023-06-03	24	6.8	41.7	0
2023-06-04	24.2	8.2	43.4	0
2023-06-05	26.2	7.8	34.2	0
2023-06-06	25.6	8	32.6	0
2023-06-07	23.8	6.8	40.4	0
2023-06-08	23.6	6.6	37	0
2023-06-09	25.2	7.2	39.2	0
2023-06-10	25	7.4	35	0
2023-06-11	23.6	6.6	36.3	0
2023-06-12	24.4	6.2	37	0
2023-06-13	25.6	7.2	35.2	0
2023-06-14	26.2	7	33.5	0
2023-06-15	26.2	8	28	0
2023-06-16	26.2	7.2	32.3	0
2023-06-17	25.6	7.8	28.3	0
2023-06-18	26	7.8	27.9	0
2023-06-19	26	8	36.1	0
2023-06-20	27	7.2	31.8	0
2023-06-21	26.6	7	32.6	0
2023-06-22	25.6	6.8	35.2	0
2023-06-23	24.2	6.8	32.9	0
2023-06-24	25.2	6.4	39.5	0
2023-06-25	24.4	6	33.1	0
2023-06-26	24.4	6.8	36	0
2023-06-27	24.8	7	35.5	0
2023-06-28	25	6.8	32.8	0
2023-06-29	26.4	8.2	31.9	0
2023-06-30	27	7.6	37	0
2023-07-01	25.6	8.2	31	0
2023-07-02	26	8	35.4	0
2023-07-03	25.8	7.6	35.9	0
2023-07-04	23.6	7.4	39	0
2023-07-05	24.8	7.2	38.9	0
2023-07-06	24.8	6.9	37.3	0
2023-07-07	24.8	6.6	35.6	0
2023-07-08	24.4	6	33.1	0
2023-07-09	24.6	6.4	34.4	0
2023-07-10	25	6.4	34.4	0
2023-07-11	24.2	6.8	37.2	0
2023-07-12	25	7.2	40.1	0
2023-07-13	26.2	6.8	39.4	0
2023-07-14	26.2	8.2	36	0
2023-07-15	26.4	7.4	32.9	0
2023-07-16	25	8	38.9	0
2023-07-17	25.8	8.8	31.7	0
2023-07-18	26.4	9	35.6	0
2023-07-19	26.4	8.4	31.7	0
2023-07-20	26	10.6	31.5	0
2023-07-21	26.2	9.8	35.9	0
2023-07-22	26.4	9.8	37.2	0
2023-07-23	25.2	9.8	34.6	0
2023-07-24	25.6	8.4	36.1	0
2023-07-25	24	7.6	41.6	0
2023-07-26	25.6	6	37.9	0
2023-07-27	24.6	6.2	37.5	0
2023-07-28	24.4	5.8	38.6	0
2023-07-29	25	7	37.6	0
2023-07-30	25.4	8.8	42.5	0
2023-07-31	26.4	10.4	38.3	0
2023-08-01	27.8	10	39.2	0
2023-08-02	25.4	8.6	34.4	0
2023-08-03	25.8	8.4	30.1	0
2023-08-04	26.6	10.4	33.3	0
2023-08-05	26.6	10	36.4	0
2023-08-06	27	10.8	36.1	0
2023-08-07	27.2	9.6	34.7	0
2023-08-08	26.8	10	35.4	0
2023-08-09	27	10.2	38.9	0
2023-08-10	25.6	9	41	0
2023-08-11	24.6	9.4	41	0
2023-08-12	26.2	9	42.1	0
2023-08-13	26.4	8.4	38.1	0
2023-08-14	25.6	8.4	37.1	0
2023-08-15	24	8	37.9	0
2023-08-16	24.2	8.2	36.8	0
2023-08-17	24.6	7.2	36.5	0
2023-08-18	24.8	5.4	35.4	0
2023-08-19	24	6	36.6	0
2023-08-20	25.2	6.2	36.8	0
2023-08-21	24.6	6.2	30.4	0
2023-08-22	24.8	5.4	32.6	0
2023-08-23	25.8	6.8	37.6	0
2023-08-24	24.8	7.2	36.5	0
2023-08-25	26	7	34	0
2023-08-26	25.8	7.6	34.1	0
2023-08-27	27	8.6	29.6	0
2023-08-28	26.2	8.4	35	0
2023-08-29	27.4	8.2	35.7	0
2023-08-30	26	9.6	33.5	0
2023-08-31	26.8	9.4	37.2	0
2023-09-01	24.2	10.2	40.8	0
2023-09-02	24.8	10.8	38.6	0
2023-09-03	25.3	10.1	35.9	0
2023-09-04	25.8	9.4	33.1	0
2023-09-05	26	9.6	30.8	0
2023-09-06	26.2	9.8	39	0
2023-09-07	26	8.6	32.6	0
2023-09-08	26.2	7.8	26.8	0
2023-09-09	26.6	7.4	28.9	0
2023-09-10	24.8	8.2	31.8	0
2023-09-11	25.4	9.6	34.9	0
2023-09-12	23.8	9	40.5	0
2023-09-13	25	7.2	34.9	0
2023-09-14	26.2	7.6	27	0
2023-09-15	25.6	8.8	30.4	0
2023-09-16	25	9.2	40.1	0
2023-09-17	25	10.4	29.3	0
2023-09-18	25.8	9.2	39.3	0
2023-09-19	25.4	12.8	42.9	0
2023-09-20	26.8	10.8	38.8	0
2023-09-21	27	10	36.3	0
2023-09-22	26.4	11.2	36.1	0
2023-09-23	26.8	10.8	36.3	0
2023-09-24	26	10.2	39.3	0
2023-09-25	27.2	11.4	39.1	0
2023-09-26	26.4	10	38.1	0
2023-09-27	26.2	11.4	41.8	0
2023-09-28	25.4	10.4	45.3	0
2023-09-29	27.4	11	40.4	0
2023-09-30	27	11.8	42.4	0
2023-10-01	24.6	10.8	46	0
2023-10-02	25	11	45	0
2023-10-03	25.6	10.6	43.8	0
2023-10-04	25.8	11	47.7	0
2023-10-05	25.2	11.6	45.5	0
